# Supplementary material for: FBXL6 governs c-MYC to promote hepatocellular carcinoma through ubiquitination and stabilization of HSP90AA1
Source: Cell Commun Signal. 2020 Jun 23;18:100. doi: 10.1186/s12964-020-00604-y (PMC7310287; doi:10.1186/s12964-020-00604-y)
Supplement: Supplementary file 2 — Additional file 1: Supplementary table 1. The output of all differentially expressed genes. [file 12964_2020_604_MOESM2_ESM.xlsx]

## Sheet: supplymentary table 1
gene	conMean	treatMean	logFC	pValue	fdr
WRAP53	0.745378	1.55234	1.0584	1e-17	4.22e-17
SMYD2	3.93868	12.2941	1.64218	4.79e-20	2.77e-19
SKAP1	5.70345	2.84398	-1.00392	2.21e-15	7.16e-15
HSPA14	1.3689	3.0919	1.17547	2.59e-22	2.28e-21
MSMB	0.125098	1.15285	3.20407	9.23e-05	0.000126374
PGGHG	2.47312	11.8845	2.26468	2.48e-12	6.04e-12
EEF1A2	2.24076	46.1059	4.36289	3.86e-08	6.77e-08
AC008267.3	0.105904	0.301983	1.51171	5.5e-14	1.55e-13
RPS10	31.913	84.6193	1.40684	1.84e-19	9.76e-19
TUBA4B	0.105879	0.44765	2.07996	0.000386082	0.000505347
AC005332.3	1.73785	4.63555	1.41544	2.31e-18	1.05e-17
CYP4F2	60.3235	29.4684	-1.03355	6.21e-15	1.92e-14
FCGR2A	1.09075	2.40462	1.14049	1.32e-05	1.93e-05
SMARCAL1	1.49256	3.32769	1.15673	3.56e-25	7.18e-24
LPCAT2	0.474627	1.25589	1.40385	0.000234735	0.00031207
SNORA59A	0.211812	0.456905	1.10911	3.49e-06	5.31e-06
AC010547.2	2.31583	1.13197	-1.03269	5.12e-24	6.97e-23
LPIN3	1.63655	3.47217	1.08518	5.9e-11	1.29e-10
CYP1A2	162.061	24.7981	-2.70823	4.83e-24	6.61e-23
IL22RA1	2.74211	6.01331	1.13287	0.00114112	0.00144182
ANAPC11	10.2936	26.4604	1.36209	3.88e-23	4.15e-22
AC127024.5	0.187299	0.878004	2.22889	9.47e-21	6.19e-20
EIF2B4	3.15471	6.51463	1.04617	1.32e-25	3.19e-24
AC022144.1	0.523767	1.21803	1.21756	0.000648466	0.000834836
AL359915.2	0.1719	0.426345	1.31045	9.51e-13	2.4e-12
PIGT	22.6417	57.361	1.34109	2e-27	1.46e-25
TYK2	4.67596	9.53731	1.02832	2.85e-23	3.19e-22
HIST1H2BN	0.0929781	0.423206	2.1864	1.74e-19	9.27e-19
AP003174.1	0.086242	0.559118	2.69669	1.9e-11	4.31e-11
GGPS1	2.70581	6.16887	1.18895	4.94e-24	6.74e-23
GPATCH8	1.2957	2.67829	1.04758	1.96e-13	5.28e-13
GRB7	1.67038	4.58898	1.458	2.48e-08	4.42e-08
CD1D	5.08073	2.52613	-1.00811	3.35e-15	1.06e-14
SNORC	1.61112	7.64223	2.24593	7.42e-07	1.19e-06
FAM110A	0.8083	2.485	1.62028	6.59e-18	2.85e-17
ANKRD54	2.12351	4.7928	1.17442	1.06e-26	4.5e-25
AC004449.1	0.0768889	0.218736	1.50834	3.11e-05	4.41e-05
MRE11	0.712554	1.60001	1.16701	1.02e-18	4.84e-18
EDC3	1.60452	4.25825	1.40812	2.2e-27	1.59e-25
ISG20L2	2.85381	6.79038	1.2506	1.85e-24	2.91e-23
ACADSB	72.1887	32.7757	-1.13915	1.46e-18	6.8e-18
CNDP1	6.56075	1.02443	-2.67904	1.45e-22	1.36e-21
RASSF3	3.07841	7.3777	1.26098	2.46e-09	4.71e-09
GRPR	0.0232508	0.569674	4.61478	1.04e-09	2.06e-09
WFS1	2.97604	9.4406	1.66548	1.56e-26	6.03e-25
AL590705.1	0.0689166	0.623564	3.17762	1.75e-11	3.97e-11
TP53BP2	4.44085	9.88985	1.15511	4.76e-13	1.24e-12
AC093458.2	0.0631199	0.343006	2.44207	5.77e-15	1.79e-14
AC093525.8	0.0791732	0.22989	1.53786	8.78e-10	1.74e-09
OLA1	3.86446	8.91597	1.20613	1.21e-22	1.16e-21
XRCC1	2.86142	7.84869	1.45572	2.35e-27	1.66e-25
DEPTOR	5.14208	10.4131	1.01798	5.75e-13	1.48e-12
METTL6	0.43031	1.18558	1.46214	6.71e-28	7.32e-26
CEP170	0.50777	1.04853	1.04612	2.35e-09	4.51e-09
ZBTB37	0.353599	0.788737	1.15743	6.82e-20	3.85e-19
GTF3C5	5.74223	12.4818	1.12015	2.35e-24	3.56e-23
LIMK1	0.740903	2.86305	1.9502	7.65e-19	3.71e-18
AC106782.2	1.00161	2.27265	1.18206	7.14e-12	1.67e-11
TRMT6	1.49603	3.72614	1.31654	6.9e-23	6.95e-22
AL353807.4	0.101413	0.301762	1.57317	5.08e-07	8.23e-07
BMP8B	0.160605	0.701092	2.12609	0.00492236	0.00593801
TCERG1	1.10164	2.90606	1.39941	2.5e-21	1.82e-20
MTMR7	0.146422	0.848734	2.53518	1.88e-05	2.7e-05
PBLD	36.4426	16.6248	-1.13228	1.55e-17	6.38e-17
ZNF765	0.19559	0.40507	1.05034	9.08e-12	2.11e-11
HSPBP1	9.45611	19.5492	1.04779	1.5e-20	9.52e-20
HCFC1	2.65854	6.89358	1.37462	4.46e-24	6.19e-23
LIG1	1.35355	4.84808	1.84066	9.54e-25	1.65e-23
ASS1	584.625	252.842	-1.20928	1.11e-18	5.26e-18
AC145423.2	0.094337	0.503512	2.41613	1.23e-12	3.09e-12
ZNF195	0.851681	1.98266	1.21905	2.44e-21	1.79e-20
CCDC14	0.523579	1.63704	1.64461	1.53e-18	7.08e-18
SLC1A3	0.376073	1.30782	1.79808	1.13e-11	2.61e-11
STK35	1.42916	3.61888	1.34037	8.95e-20	4.97e-19
HNRNPA1	25.5684	61.6666	1.27013	1.94e-23	2.28e-22
HCG25	0.0816405	0.421782	2.36914	1.62e-27	1.28e-25
UBAP2L	4.66181	15.1136	1.69689	1.9e-26	7.05e-25
RANBP17	0.0788147	0.270596	1.7796	0.000433791	0.000565449
CASP17P	0.142142	0.483518	1.76624	5.13e-20	2.96e-19
B3GALNT2	0.354121	0.884762	1.32105	1.5e-12	3.73e-12
AFAP1-AS1	0.00512921	1.32343	8.01133	1.66e-13	4.49e-13
AC015813.1	0.209155	0.796465	1.92904	6.08e-17	2.33e-16
WASHC5	3.41387	8.94236	1.38925	3.39e-21	2.42e-20
COG5	0.851389	1.98922	1.22431	1.11e-17	4.67e-17
NUP155	0.995982	2.67748	1.42669	4.81e-24	6.59e-23
ADAMTS13	5.10975	1.12056	-2.18903	5.33e-28	6.44e-26
AC026801.2	0.174442	0.511458	1.55187	1.45e-16	5.34e-16
AC022809.1	0.0633494	0.32178	2.34467	2.4e-09	4.59e-09
AL163953.1	0.0173986	0.39258	4.49594	3.81e-12	9.14e-12
CDCA2	0.0455567	0.712702	3.96757	5.95e-25	1.11e-23
TSPAN5	0.186044	1.38558	2.89677	2.15e-07	3.57e-07
DGCR2	7.98615	17.7748	1.15426	1.1e-21	8.62e-21
CDRT15P1	0.117323	0.268418	1.194	2.06e-05	2.96e-05
AC104825.1	0.409677	0.974514	1.2502	1.07e-10	2.28e-10
2020-09-08	1.51112	4.29254	1.50621	2.93e-22	2.55e-21
MAN1C1	4.15607	2.04108	-1.02589	8.84e-17	3.33e-16
SLC7A5	2.46272	5.03757	1.03248	0.0263492	0.0300378
AC120114.3	0.0684305	0.259703	1.92415	3.35e-15	1.06e-14
DRG1	11.0357	22.3844	1.02032	3.39e-24	4.87e-23
MFAP2	0.184386	1.14951	2.64022	0.000881926	0.00112554
P3H4	0.835845	4.04956	2.27646	2.47e-20	1.5e-19
C1orf112	0.401263	1.2335	1.62014	7.68e-15	2.35e-14
NEDD1	0.892766	1.90464	1.09316	5.12e-14	1.46e-13
SPDEF	0.120001	1.44498	3.58993	0.0383608	0.0432259
AC022107.1	0.11803	0.43433	1.87964	2.38e-19	1.24e-18
IGLV8-61	22.8269	9.80187	-1.21961	6.59e-10	1.32e-09
AP005057.1	0.0215762	0.40016	4.21306	1.1e-08	2.01e-08
AC007663.4	0.0955183	0.312102	1.70817	3.48e-12	8.39e-12
ADM5	0.12624	0.283002	1.16464	6.06e-12	1.43e-11
AC006504.5	0.142122	0.376579	1.40582	1.82e-19	9.67e-19
MFSD13A	1.11499	2.88558	1.37182	4.43e-20	2.57e-19
AC026412.1	0.757304	2.0231	1.41762	2.97e-14	8.63e-14
HSD11B2	1.19696	3.1757	1.4077	2.55e-10	5.27e-10
TUBA1B	8.53801	27.8782	1.70717	1.04e-17	4.4e-17
SREBF2-AS1	0.190006	0.929223	2.28998	2.58e-26	8.84e-25
PPP1CC	5.49494	12.3427	1.16748	5.88e-24	7.92e-23
SLC26A6	0.401815	3.86246	3.26492	1.25e-29	1.86e-26
AC055811.4	0.129518	0.274415	1.08321	0.000340195	0.00044725
DHODH	15.8054	6.79844	-1.21715	4.99e-16	1.73e-15
MRO	1.21011	0.373389	-1.69639	6.67e-20	3.77e-19
IGSF1	0.167699	1.42507	3.08709	0.000779074	0.000998053
USP35	0.806602	2.10975	1.38714	1.48e-17	6.13e-17
LINC00680	0.448241	1.23283	1.45963	6e-19	2.94e-18
PAQR9	2.69556	5.96844	1.14677	5.11e-10	1.03e-09
TNFAIP8L3	0.632047	1.53489	1.28003	0.000699949	0.000899726
ALOX12	0.109011	0.275266	1.33635	1.04e-12	2.62e-12
RPS2P5	10.9069	24.1513	1.14685	7.12e-11	1.54e-10
EXTL3	0.890689	2.15125	1.27218	4.11e-16	1.44e-15
LINC00482	0.368756	1.91494	2.37656	1.41e-19	7.58e-19
BSG	38.8006	120.901	1.63968	5.16e-26	1.53e-24
TNPO2	2.57571	5.9554	1.20923	1.64e-25	3.83e-24
FAM86EP	0.327419	0.799454	1.28788	4.05e-22	3.45e-21
ABHD17A	1.65329	3.58125	1.11513	5.27e-23	5.48e-22
ACRBP	0.274568	0.549251	1.0003	6.94e-05	9.6e-05
RNU1-106P	0.0781389	0.476184	2.60741	2.07e-11	4.66e-11
AC073335.2	0.686024	1.56799	1.19258	3.43e-13	9.02e-13
AL158071.3	0.0487818	0.237134	2.28129	2.06e-09	3.97e-09
MIRLET7D	0.221864	0.590094	1.41127	4.92e-05	6.88e-05
KMT2D	0.950449	2.18705	1.2023	2.89e-14	8.4e-14
AC079907.1	0.0535962	0.26971	2.3312	4.55e-15	1.42e-14
MORC2	2.5697	6.14113	1.2569	3.66e-25	7.31e-24
PPIP5K1	0.374677	1.00155	1.41851	1.36e-23	1.66e-22
AC078846.1	0.0875654	0.27741	1.66359	2.48e-25	5.39e-24
AC092803.2	0.279884	0.929443	1.73154	2.35e-21	1.73e-20
RNU7-40P	0.225023	0.54781	1.2836	9.83e-05	0.000134336
MAPK13	0.578055	2.88465	2.31912	0.0083499	0.00989535
PCSK9	4.1953	12.0531	1.52256	6.16e-10	1.23e-09
DGUOK-AS1	0.113086	0.41285	1.8682	6.23e-16	2.13e-15
BNIPL	0.05625	0.293629	2.38407	1.75e-21	1.32e-20
AP000580.1	0.228449	0.600999	1.39549	1.41e-10	2.97e-10
BHMT	188.56	89.7137	-1.07162	2.19e-13	5.87e-13
AP004608.1	0.218272	0.533885	1.2904	0.000315483	0.000415547
PAK4	2.83753	6.25275	1.13985	1.88e-18	8.62e-18
AC004687.1	0.196521	0.638455	1.6999	1.53e-06	2.39e-06
ARFIP2	3.92205	8.1603	1.05701	3.19e-23	3.51e-22
AL121658.1	0.0407781	0.23355	2.51786	2.33e-19	1.22e-18
AL161729.3	0.110428	0.223498	1.01716	0.000108691	0.000147845
RNF157	0.256944	2.39176	3.21855	4.31e-17	1.68e-16
C9orf24	0.144912	0.311536	1.10422	0.000597806	0.0007717
MIR4740	0.324214	1.0138	1.64475	1.09e-07	1.85e-07
PERM1	0.0569395	0.252846	2.15076	8.15e-08	1.4e-07
AP000769.1	0.148886	1.51404	3.34613	4.03e-16	1.41e-15
MKRN2OS	0.0607761	0.276914	2.18786	6.07e-06	9.06e-06
AC079250.1	0.329248	0.747319	1.18255	7.49e-08	1.29e-07
TMEM178B	0.0231104	0.240499	3.37942	1.52e-06	2.38e-06
SCNN1D	0.60223	1.48447	1.30157	5.83e-10	1.17e-09
SNORD14A	1.32787	3.69051	1.47471	2.38e-11	5.35e-11
ZKSCAN3	0.392904	1.68923	2.10411	1.99e-24	3.1e-23
AL954705.1	0.123281	0.378552	1.61855	2.44e-06	3.76e-06
FBLN1	1.5845	7.66096	2.27349	1.3e-05	1.9e-05
MUC15	0.00736855	0.444611	5.91502	0.0060515	0.00724461
CGREF1	1.13402	6.63029	2.54762	8.72e-15	2.65e-14
TRAPPC12-AS1	0.145231	0.386984	1.41392	5.81e-07	9.37e-07
ABHD3	4.46567	9.05213	1.01938	1.1e-09	2.17e-09
RPS15AP36	0.143606	0.463197	1.68951	1.45e-08	2.62e-08
TIPRL	6.19588	13.516	1.12528	1.54e-25	3.61e-24
ZNF696	0.54097	1.96562	1.86136	8.01e-28	8.25e-26
AC027688.1	0.140566	0.547467	1.96152	1.89e-07	3.15e-07
AP001453.3	0.135962	0.570928	2.07011	6.23e-22	5.13e-21
MRPS12	8.19484	20.8481	1.34713	2.23e-23	2.56e-22
FANCG	0.668718	3.0398	2.18451	8.95e-27	3.96e-25
STMN3	0.883185	2.74185	1.63436	0.00445483	0.00539469
ZNF599	0.228784	0.497425	1.12049	1.95e-13	5.23e-13
ZNF782	0.252275	0.548456	1.12038	4.86e-15	1.52e-14
RNVU1-3	0.0741261	0.356274	2.26493	4.47e-09	8.38e-09
SLC12A9	1.67887	4.08583	1.28314	7e-21	4.7e-20
PLSCR4	9.53148	4.08825	-1.22122	3.48e-20	2.06e-19
CRLF1	0.10803	0.984668	3.18821	1.02e-15	3.41e-15
KNSTRN	1.03935	3.27178	1.65439	1.59e-23	1.91e-22
ARPC1B	12.0467	32.101	1.41398	3.91e-16	1.37e-15
ZNF124	0.212118	0.533967	1.33188	3.23e-09	6.11e-09
HGF	2.77515	1.06262	-1.38493	3.52e-20	2.08e-19
HSPA2	0.831252	1.69369	1.02681	5.1e-07	8.25e-07
AC113191.1	0.40731	0.835928	1.03725	0.0248395	0.0283691
PACSIN2	8.8947	19.3306	1.11987	2.02e-16	7.3e-16
AC006077.2	0.171046	0.831331	2.28104	1.94e-21	1.45e-20
CYSTM1	13.7072	35.8953	1.38886	5.33e-22	4.44e-21
CEP72	0.393633	1.64754	2.06539	1.83e-23	2.16e-22
COL4A1	5.14969	28.0602	2.44597	1.76e-22	1.62e-21
ZNF550	0.331284	1.01719	1.61845	7.08e-14	1.98e-13
PASK	0.200498	0.561222	1.48498	1.22e-15	4.05e-15
AC107956.1	0.861937	2.4386	1.5004	2.19e-13	5.87e-13
TIMM9	6.28806	12.9918	1.04692	9.03e-23	8.87e-22
PMS2P4	0.34016	0.97169	1.51428	6.75e-24	8.96e-23
RPL23AP42	1.35566	3.60799	1.4122	8.62e-13	2.19e-12
DLGAP1-AS1	1.27183	3.068	1.2704	2.09e-10	4.35e-10
PDPK1	0.97098	1.99942	1.04207	2.73e-14	7.95e-14
C9orf16	8.77213	22.5987	1.36524	1.58e-18	7.31e-18
CYP21A2	1.28646	2.71175	1.07582	7.7e-05	0.000105912
PAN3-AS1	0.129659	0.281212	1.11693	1.99e-09	3.85e-09
ZNF354B	0.4354	1.02584	1.23639	1.91e-17	7.8e-17
MIR3646	0.870273	2.52144	1.53471	6.33e-08	1.09e-07
AP000238.1	0.108549	0.296403	1.44921	0.000775709	0.000993894
SLC25A21-AS1	0.154568	0.412409	1.41584	6.53e-08	1.13e-07
ZBED8	0.281255	1.10367	1.97236	1.29e-23	1.58e-22
DPEP1	0.118261	0.943304	2.99575	0.00680191	0.00811212
SSNA1	17.4439	39.8413	1.19154	8.7e-22	6.95e-21
AC135048.4	0.206701	0.504926	1.28853	2.06e-09	3.96e-09
AC087481.3	0.772001	1.6184	1.06789	3.92e-17	1.54e-16
TIGD3	0.0709122	0.490353	2.78971	4.35e-19	2.18e-18
UPF3A	1.48478	3.30522	1.1545	6.46e-22	5.29e-21
ZNF555	0.154502	0.447255	1.53347	4.49e-23	4.73e-22
CD320	4.69256	12.3726	1.3987	1.19e-20	7.68e-20
AC012442.2	0.156425	0.347363	1.15097	2.01e-09	3.87e-09
PLXNA3	0.329435	1.43528	2.12327	3.59e-15	1.14e-14
ZNF789	0.266161	0.880121	1.7254	3.35e-26	1.1e-24
TMEM270	0.0462693	0.289064	2.64326	0.000374974	0.00049127
NPIPA5	0.225587	0.491357	1.12309	0.000299515	0.000395326
ZNF623	1.03989	3.01499	1.53572	5.14e-23	5.35e-22
GPRC5D-AS1	0.401211	0.934751	1.22022	1.66e-19	8.9e-19
AC093388.1	0.28706	0.754288	1.39376	5.81e-13	1.5e-12
DMXL2	0.582547	1.17084	1.00709	1.23e-10	2.61e-10
SLC38A7	2.20803	4.51405	1.03166	3.95e-20	2.31e-19
LMNB2	1.30548	5.54705	2.08714	6.76e-25	1.24e-23
KRBA1	0.262605	0.904231	1.7838	7.14e-10	1.43e-09
KPNB1	8.80972	18.9159	1.10243	1.07e-19	5.87e-19
DVL2	1.19969	3.8378	1.67762	6.59e-25	1.21e-23
PMF1	6.20581	15.6339	1.33299	2.5e-22	2.2e-21
SEMA4F	0.218091	0.921004	2.07828	2.04e-13	5.47e-13
CEP41	0.20866	0.582833	1.48193	1.03e-22	1e-21
TTL	0.631819	1.77505	1.49027	6.25e-27	3.09e-25
RHBDF1	0.963785	2.63453	1.45076	1.31e-15	4.32e-15
ZNF681	0.0399767	0.294693	2.88198	1.73e-11	3.94e-11
NPIPB15	0.852759	2.17762	1.35254	8.05e-07	1.28e-06
GMPPA	5.56356	11.5659	1.05579	1.45e-24	2.37e-23
MZF1-AS1	0.216117	0.63087	1.54553	1.18e-20	7.61e-20
MAP4K2	0.682593	1.76895	1.3738	1.1e-21	8.62e-21
CPSF7	4.87713	9.81058	1.0083	1.7e-19	9.08e-19
AC008109.1	0.0579496	0.799028	3.78538	0.000252931	0.000335699
NDUFB2-AS1	0.128902	0.362969	1.49357	1.28e-22	1.22e-21
AC012651.1	0.114796	0.285228	1.31305	1.4e-06	2.2e-06
PAGE4	0.0311011	14.6551	8.88022	4.28e-07	6.98e-07
SHANK3	2.40736	5.27982	1.13304	3.13e-15	9.95e-15
RNU6-945P	0.034716	0.223353	2.68565	3.74e-07	6.1e-07
SLC9A1	0.84527	1.76857	1.0651	5.54e-08	9.61e-08
GTF2IP14	0.089434	0.248706	1.47554	2.06e-09	3.96e-09
AC115618.3	2.77539	7.26351	1.38798	4.53e-20	2.63e-19
CANT1	4.13245	10.6656	1.36789	6.59e-25	1.21e-23
FAHD2CP	0.515629	1.52958	1.56874	2.04e-19	1.07e-18
LINC01176	0.43653	1.21068	1.47167	1.29e-15	4.29e-15
PRIM2	0.502544	1.85903	1.88723	4.42e-27	2.46e-25
AGO2	0.575442	1.88518	1.71196	3.15e-23	3.48e-22
PIAS4	3.00203	6.00842	1.00105	6.46e-22	5.29e-21
FKBP10	2.00192	8.29366	2.05063	0.00277635	0.00342092
C4orf46	0.287149	1.07148	1.89974	2.78e-23	3.12e-22
AGRN	5.44452	17.0435	1.64634	1.97e-15	6.4e-15
SPIN4	0.266888	0.675525	1.33977	3.6e-08	6.33e-08
DENND6B	0.313819	0.877262	1.48308	3.81e-19	1.92e-18
MPHOSPH6	1.85158	3.76075	1.02226	5.65e-17	2.17e-16
AL035701.1	0.0783059	0.378132	2.2717	4.13e-09	7.76e-09
PLIN2	127.362	62.5749	-1.02528	1.68e-12	4.16e-12
SIRT6	2.38042	5.75578	1.27379	1.63e-23	1.95e-22
PLA2G4C	0.984189	3.41836	1.7963	6.42e-16	2.2e-15
AC092535.4	1.03694	6.47147	2.64175	7e-19	3.41e-18
TCTE3	0.170339	0.506102	1.57101	4.88e-17	1.89e-16
GALR3	0.0762153	0.296274	1.95878	1.44e-05	2.1e-05
NUDT14	3.75169	9.43833	1.33099	8.7e-13	2.21e-12
LINC01436	0.0886155	1.69085	4.25404	5.7e-06	8.53e-06
RPL14	24.6689	54.0252	1.13094	9.59e-18	4.05e-17
POLR2L	45.7743	93.9707	1.03767	3.18e-19	1.63e-18
AP000525.1	0.0226797	0.24792	3.4504	2.87e-12	6.97e-12
ALPI	0.00891137	4.61853	9.01757	4.57e-07	7.43e-07
CSGALNACT1	0.559016	1.403	1.32755	1.53e-06	2.39e-06
GMPS	2.12571	5.12588	1.26985	3.78e-23	4.06e-22
RNU1-122P	0.0276425	0.268531	3.28013	6.57e-09	1.22e-08
AC022167.2	0.158589	0.359017	1.17876	3.46e-16	1.22e-15
AC008897.1	0.0950087	0.218826	1.20365	4.24e-06	6.41e-06
DOK7	0.19953	0.858689	2.10553	0.000366839	0.000481065
SMURF1	2.58909	5.53457	1.09603	1.74e-17	7.15e-17
GAPDH	278.515	661.696	1.24841	5.02e-20	2.9e-19
SKA1	0.0543936	2.01442	5.21078	1.42e-28	4.22e-26
KIF15	0.045681	0.807829	4.14438	2.72e-25	5.82e-24
HMGN1	6.08248	14.904	1.29296	3.64e-20	2.15e-19
CARMIL1	0.640915	1.38665	1.1134	0.00036172	0.000474464
AL139089.1	0.0844164	0.434985	2.36537	4.28e-23	4.53e-22
AP003068.2	1.11152	3.30044	1.57012	1.24e-11	2.86e-11
VPS33B	1.44482	2.94953	1.02959	1.18e-24	1.98e-23
CLIP3	0.652877	1.4489	1.15008	0.00878317	0.0103926
DESI2	2.41549	6.46458	1.42024	3.56e-23	3.87e-22
IFI27L1	1.33757	4.12615	1.62519	4.67e-22	3.94e-21
NEU1	7.53753	26.6668	1.82288	3.4e-28	5.25e-26
AC016747.1	1.09089	2.80953	1.36483	8.6e-27	3.84e-25
CYP2C8	449.462	100.575	-2.15993	6.04e-26	1.71e-24
CERS1	0.00711978	0.247991	5.12231	2.21e-10	4.59e-10
MCM4	1.48391	7.59766	2.35615	7.59e-25	1.36e-23
PLEKHG2	0.488801	1.72885	1.82249	2.88e-21	2.08e-20
MCM8	0.273864	1.1928	2.12282	5.53e-22	4.59e-21
ARHGAP27P1-BPTFP1-KPNA2P3	0.177379	0.584585	1.72058	8.63e-21	5.68e-20
IGHMBP2	1.25215	3.19961	1.35349	7.91e-22	6.39e-21
MITD1	1.122	2.55257	1.18588	3.78e-23	4.06e-22
ATP1A2	0.107399	0.718546	2.7421	0.000412213	0.000538453
AL139289.1	0.0853635	0.334227	1.96914	2.78e-15	8.89e-15
SPTSSA	13.1531	27.7561	1.07741	3.8e-12	9.11e-12
WASHC2C	1.92927	4.29748	1.15544	7.72e-22	6.25e-21
ZNF763	0.179404	0.363828	1.02004	6.49e-07	1.04e-06
FOXM1	0.191186	3.99544	4.38531	4.85e-27	2.64e-25
ZNF391	0.0537409	0.249748	2.21638	0.00796369	0.00945108
LINC00513	0.157961	0.647675	2.0357	5.61e-07	9.06e-07
DENR	6.07559	12.2991	1.01745	3.43e-23	3.75e-22
IKBIP	1.42614	3.45136	1.27505	2.68e-17	1.08e-16
MEX3A	0.189042	1.22362	2.69438	7.86e-21	5.22e-20
SMPD3	0.706835	0.332302	-1.08888	4.31e-17	1.68e-16
SNRPN	8.13751	17.0516	1.06725	0.0015392	0.00192961
SCN4B	0.139019	0.476334	1.77669	1.66e-14	4.93e-14
SLC22A11	0.134434	3.76302	4.80692	4.56e-06	6.87e-06
ARG2	0.495924	2.01079	2.01957	7.62e-05	0.000104907
RBM39	6.87428	13.96	1.02202	1.94e-22	1.76e-21
DLGAP4	2.91132	7.00879	1.26749	8.6e-22	6.87e-21
ASMTL-AS1	0.607834	2.79677	2.20201	1.22e-20	7.84e-20
AC026740.1	0.138208	1.35502	3.2934	2.29e-19	1.2e-18
LGALS3	10.9291	26.4071	1.27275	4.98e-06	7.49e-06
AC018665.1	0.170659	0.744141	2.12446	1.68e-13	4.54e-13
AC084018.1	0.231808	1.10295	2.25037	9.36e-17	3.52e-16
DDIT4L	0.0558256	0.481369	3.10815	3.54e-05	5.01e-05
RPL24P2	0.838125	1.78263	1.08877	2.01e-09	3.87e-09
PIH1D1	8.89615	17.9819	1.0153	4.3e-22	3.64e-21
SHISA4	2.22863	9.17541	2.04162	3.5e-13	9.18e-13
FOXD2-AS1	0.225472	1.57958	2.80853	5.05e-21	3.48e-20
PALM2	0.443907	0.192782	-1.20329	2.84e-14	8.25e-14
HK1	1.75653	3.53285	1.0081	0.00499811	0.0060259
PHLDB3	2.35645	4.7445	1.00964	5.04e-18	2.2e-17
HOXB13	0.00239196	0.30436	6.99144	3.68e-07	6.01e-07
AC026367.2	0.112435	0.359042	1.67507	1.6e-12	3.98e-12
NOP56P3	0.0997756	0.26661	1.41797	0.0037466	0.00456752
AC023509.3	0.114441	0.361392	1.65897	3.53e-18	1.57e-17
ITGB5	12.3022	24.9239	1.01861	1.97e-15	6.4e-15
AL139384.1	0.539317	1.44041	1.41727	1.21e-14	3.63e-14
MTFR2	0.0538233	0.730913	3.7634	3.44e-26	1.12e-24
TM4SF18	0.917752	1.84485	1.00733	2.12e-09	4.07e-09
RPL12P14	0.61952	2.34777	1.92207	0.00079305	0.00101531
H3F3AP4	2.44886	5.14945	1.07231	3.22e-11	7.17e-11
CBSL	0.971955	0.452465	-1.10308	0.000394544	0.000516099
LCN2	3.78638	138.255	5.19037	1.91e-10	3.99e-10
SSR1	7.47329	16.3202	1.12684	7.75e-24	1.01e-22
AC138965.3	0.0144748	0.399773	4.78757	1.3e-07	2.19e-07
AC034236.2	0.189172	0.602546	1.67137	2.22e-21	1.64e-20
MIR4653	0.115047	0.977012	3.08615	8.03e-14	2.23e-13
RHBDD3	3.67999	8.85212	1.26632	5.02e-23	5.23e-22
BTG3	2.51715	6.17366	1.29434	9.9e-17	3.71e-16
AC083862.2	0.723508	1.54333	1.09296	1.79e-10	3.75e-10
GEMIN8P4	0.895862	1.82543	1.02689	1.07e-12	2.69e-12
FBLIM1	1.47921	6.1104	2.04644	2.28e-14	6.69e-14
FAM104A	1.70227	3.46679	1.02614	6.6e-21	4.46e-20
CNOT9	3.30926	6.95422	1.07138	7.73e-20	4.33e-19
RMI1	1.05473	2.56199	1.28039	2.6e-16	9.32e-16
ATAD5	0.0927481	0.489554	2.40008	2.75e-23	3.08e-22
ABCD1	2.72137	8.41807	1.62916	5.05e-21	3.48e-20
UTP23	1.17179	2.52317	1.10652	9.43e-19	4.51e-18
LCNL1	0.0133906	0.226461	4.07997	0.038265	0.0431208
CNTNAP4	0.00632452	0.251031	5.31076	0.0286351	0.0325569
THOC2	1.45931	3.27987	1.16835	1.48e-18	6.87e-18
RNY1P16	0.0849257	0.278984	1.71591	0.000348421	0.000457667
ADAM15	3.37029	13.3403	1.98484	1.42e-26	5.63e-25
POP1	0.434306	1.1294	1.37878	4.19e-24	5.84e-23
TIMM17B	7.47931	16.7522	1.16337	3.02e-24	4.42e-23
AC110285.7	0.11787	0.732615	2.63586	4.2e-20	2.45e-19
TMEM38B	2.34943	5.59156	1.25094	8.83e-21	5.81e-20
JRK	0.154854	0.834526	2.43005	2.62e-27	1.76e-25
P2RY11	0.943482	1.9273	1.03052	6.95e-13	1.78e-12
NR4A3	1.69537	0.540166	-1.65012	2.23e-13	5.97e-13
DEK	9.14025	19.5085	1.09379	3.4e-13	8.95e-13
AC116914.2	0.134518	0.478187	1.82977	2.27e-14	6.67e-14
LOXL4	2.71223	8.53575	1.65404	0.000122753	0.000166241
HOOK2	1.59735	3.33392	1.06154	7.03e-10	1.4e-09
ITGA11	0.135169	0.46172	1.77225	2.55e-07	4.21e-07
AC018690.1	0.212903	0.473775	1.15401	1.08e-10	2.3e-10
AC037487.3	0.104233	0.817356	2.97116	1.68e-14	4.98e-14
PARP2	1.6457	4.10016	1.31698	1.52e-25	3.57e-24
RNFT2	0.0313529	0.33246	3.40651	1.1e-21	8.62e-21
ZNF618	0.458651	1.55864	1.76482	2.01e-20	1.24e-19
ENOPH1	5.50487	11.7249	1.09079	2.78e-21	2.01e-20
TFPT	4.5131	10.0299	1.15212	7.3e-20	4.1e-19
AURKB	0.213525	4.20118	4.29832	8.8e-28	8.85e-26
LNPEP	0.877153	1.76982	1.0127	8.78e-12	2.04e-11
AL360181.2	0.334574	0.846639	1.33942	5.23e-10	1.05e-09
MIATNB	0.198102	0.40296	1.0244	4.92e-11	1.08e-10
LLGL1	0.579325	1.77536	1.61567	5.08e-19	2.52e-18
PHF6	0.731324	1.743	1.25299	5.83e-17	2.24e-16
LINC02361	0.131116	0.273531	1.06086	0.00793545	0.00941872
AC010761.1	0.219843	0.749769	1.76997	8.8e-18	3.74e-17
RNU6-850P	0.153853	1.14021	2.88967	1.19e-12	2.99e-12
STKLD1	0.114243	0.239285	1.06663	3.08e-13	8.12e-13
OSBPL7	0.215608	0.644053	1.57877	5.61e-10	1.13e-09
STRN4	2.9972	7.21181	1.26674	3.7e-24	5.28e-23
AIFM2	3.50635	9.47217	1.43372	4.82e-21	3.34e-20
AL162151.2	0.818504	1.89892	1.21411	3.27e-06	4.99e-06
CDC6	0.18576	2.92373	3.9763	4.6e-27	2.52e-25
PLEKHG4	0.0596552	0.501728	3.07219	3.18e-08	5.6e-08
SNRPGP15	0.0861251	0.452935	2.3948	7.35e-12	1.72e-11
STK25	4.2343	9.36939	1.14583	3.92e-26	1.23e-24
UBE2O	1.68036	4.48122	1.41512	1.02e-27	9.63e-26
HAO2-IT1	0.839755	0.283249	-1.56789	1.71e-16	6.23e-16
PCNX2	0.0758683	0.346979	2.19328	1.9e-08	3.41e-08
AC007663.3	0.0895602	0.346225	1.95078	2.71e-14	7.9e-14
PLCXD3	0.465866	0.210016	-1.14942	3.25e-13	8.58e-13
CAMTA1-DT	0.242566	0.593918	1.29189	1.16e-07	1.97e-07
ZNF551	0.270401	0.560417	1.0514	6.29e-07	1.01e-06
CPNE1	8.75424	22.1309	1.33801	2.07e-20	1.27e-19
STOML1	0.711072	1.80785	1.34621	2.55e-25	5.49e-24
GAPDHP1	2.89336	9.2718	1.68011	4.36e-05	6.12e-05
AC108751.4	0.0752682	0.397556	2.40104	1.24e-15	4.12e-15
HNRNPUL2	3.93476	8.00356	1.02437	1.65e-23	1.97e-22
GSTO2	0.303991	0.88077	1.53474	0.00120177	0.00151697
VAT1	16.3901	44.5875	1.44382	1.17e-17	4.92e-17
ACSS1	0.750883	2.27323	1.59808	1.27e-05	1.85e-05
CELSR2	0.436727	0.938604	1.10378	4.54e-07	7.38e-07
AL031963.3	0.190441	0.544199	1.51479	9.1e-13	2.3e-12
SSSCA1	4.99732	10.0188	1.00349	3.77e-20	2.22e-19
MCHR1	0.436757	1.53033	1.80894	0.00150063	0.0018821
ZBED6CL	2.23526	7.57004	1.75986	4.93e-17	1.91e-16
EEF1E1P1	0.0579725	0.244349	2.0755	3.94e-12	9.42e-12
RAP1GAP	3.48919	9.76984	1.48544	0.000356667	0.000468131
RF00569	0.313617	0.644165	1.03843	4.89e-05	6.84e-05
LINC01341	0.130968	0.539349	2.042	1.08e-13	2.97e-13
AC074117.1	0.472669	1.29455	1.45355	4.76e-21	3.3e-20
TCF3	1.7925	6.0722	1.76025	8.37e-26	2.2e-24
SH3BP5-AS1	0.322053	0.662067	1.03968	1.34e-09	2.63e-09
AC002456.1	0.52978	1.38434	1.38573	8.84e-05	0.000121159
FAM241B	1.01171	3.39382	1.74611	2.43e-11	5.44e-11
MAGOHB	1.16957	2.46328	1.0746	2.09e-22	1.87e-21
CEL	0.0337833	0.531242	3.97499	3.7e-16	1.3e-15
KCTD13	0.870596	1.9023	1.12767	4.82e-21	3.34e-20
PKD1P6	0.0977509	0.274166	1.48787	3.61e-10	7.37e-10
MZF1	0.787504	1.78286	1.17883	3.68e-19	1.87e-18
LIN7B	0.792958	1.86725	1.2356	1.41e-16	5.19e-16
SPINK5	0.0288443	0.420183	3.86466	7.88e-17	2.99e-16
HTR1D	0.0348557	1.1104	4.99354	1.69e-07	2.83e-07
AC009303.4	0.732394	1.50639	1.0404	3.86e-09	7.27e-09
SMC4	0.579282	2.4192	2.06219	1.55e-13	4.2e-13
MIR331	0.146921	0.510795	1.79771	1.45e-06	2.28e-06
POPDC3	0.00441279	0.656771	7.21756	8.17e-07	1.3e-06
ARIH2OS	0.2474	0.78973	1.67451	1.82e-24	2.88e-23
POLN	0.0704505	0.235704	1.74229	1.01e-11	2.35e-11
AL118516.1	1.73965	3.55827	1.03238	2.12e-10	4.42e-10
IDO1	0.444307	1.2139	1.45002	0.000360873	0.000473502
RCAN3	0.442287	1.07933	1.28708	2.7e-08	4.79e-08
RRP9	4.88183	12.9585	1.4084	2.6e-24	3.88e-23
HOXB7	0.218899	1.17099	2.41939	3.55e-09	6.72e-09
INAVA	0.167395	1.52493	3.18741	6.53e-05	9.03e-05
MSC	0.923237	9.05894	3.29457	0.00910483	0.0107594
AC131235.1	0.259642	0.664974	1.35677	4.22e-11	9.31e-11
MOB3B	0.525644	1.49304	1.5061	2.79e-06	4.27e-06
UGT2B7	279.78	115.098	-1.28143	6.96e-18	3e-17
RTL8C	16.7789	43.4121	1.37144	1.97e-14	5.83e-14
STPG3-AS1	0.139222	0.77431	2.47552	2.17e-14	6.39e-14
CKAP2L	0.0667714	1.05926	3.98769	1.2e-25	2.96e-24
KSR1	0.244067	0.650487	1.41424	2.77e-11	6.19e-11
EIF2B1	5.57952	11.5495	1.04962	2.69e-27	1.79e-25
GBA2	4.64304	10.3778	1.16036	9.46e-24	1.2e-22
AP000240.1	0.213293	0.639438	1.58397	1.17e-09	2.3e-09
GPR107	2.57475	6.49584	1.33508	1.02e-22	9.89e-22
ZNF43	0.126003	0.532729	2.07994	8.02e-08	1.37e-07
AL157392.4	0.0856472	0.278271	1.70001	1.06e-10	2.27e-10
AP001160.4	0.105343	0.318478	1.5961	3.55e-09	6.71e-09
NRBP2	7.60987	22.2388	1.54714	6.82e-14	1.91e-13
MLST8	4.34761	8.97387	1.04551	4.72e-23	4.96e-22
ATP6AP1	10.9913	29.4246	1.42066	4.59e-28	6.03e-26
WDSUB1	1.41285	3.19571	1.17753	7.11e-18	3.06e-17
HLA-DOB	0.407638	1.31837	1.6934	3.74e-05	5.28e-05
C2-AS1	0.245822	0.628038	1.35324	6.06e-08	1.05e-07
AC010326.4	0.874111	2.57197	1.55698	2.88e-19	1.48e-18
AC116025.2	0.0183575	0.322263	4.1338	2.3e-19	1.2e-18
C11orf45	0.097558	0.272675	1.48285	2.93e-05	4.17e-05
CCL26	0.0444	0.614501	3.79078	2.51e-09	4.8e-09
UTP14A	1.77161	4.35975	1.29919	2.07e-24	3.19e-23
C5orf63	0.196288	0.423918	1.11081	2.48e-08	4.42e-08
IFT22	1.1968	2.65414	1.14906	6e-19	2.94e-18
IQCB1	1.19939	3.02013	1.33231	2.58e-19	1.34e-18
TAF9	6.58186	15.5668	1.24191	1.87e-22	1.71e-21
TXNP6	0.0732436	0.220534	1.59023	1.55e-07	2.6e-07
RAD52	0.537333	1.16662	1.11845	2.04e-16	7.37e-16
STRA8	0.00981789	0.24015	4.61238	9.07e-12	2.11e-11
RACGAP1	0.413148	3.74787	3.18134	2.52e-28	4.67e-26
HIST1H2BJ	0.323363	1.73864	2.42674	3.03e-13	8.02e-13
CDK1	0.228708	4.31981	4.23939	7.09e-28	7.63e-26
AP003119.1	0.195245	0.959531	2.29704	3.04e-09	5.77e-09
ZNF648	0.0577355	0.398581	2.78734	0.000105129	0.000143245
ZNF283	0.133062	0.317634	1.25527	7.06e-11	1.53e-10
CCDC78	0.0289739	0.240923	3.05574	5.43e-18	2.37e-17
SEMA6B	1.14532	2.37538	1.0524	8.41e-12	1.96e-11
ZNF354A	0.597895	1.68391	1.49385	1.57e-13	4.27e-13
AL365205.1	0.511193	1.32198	1.37077	8.65e-20	4.82e-19
AC004232.3	0.177473	0.468237	1.39964	1.9e-12	4.68e-12
ARHGEF9	0.74125	1.49591	1.01299	1.33e-17	5.55e-17
ZNF385C	0.0493561	0.303702	2.62136	3.83e-13	1e-12
SNPH	0.0697323	0.268982	1.94761	3.8e-09	7.17e-09
S100P	0.590036	51.5728	6.44966	1.13e-07	1.92e-07
MAB21L4	2.941	8.89233	1.59626	0.00705773	0.0084058
AC008115.4	0.149422	0.316579	1.08317	1.4e-08	2.53e-08
DNMT3A	0.555289	2.21535	1.99622	7.94e-24	1.03e-22
ZNF71	0.211153	0.734356	1.79819	1.44e-17	5.95e-17
ETV4	0.534296	6.48919	3.60233	2.2e-09	4.22e-09
SMIM31	0.0210566	0.409602	4.28188	0.00944691	0.0111463
NOXA1	4.00179	8.03552	1.00575	4.92e-11	1.08e-10
BBS7	0.410898	0.852023	1.05211	2.23e-11	5.02e-11
MRPL21	6.57648	15.308	1.2189	8.4e-22	6.73e-21
PHF14	1.74593	3.72843	1.09458	7.33e-27	3.44e-25
NAA80	1.86636	4.18741	1.16583	1.23e-18	5.77e-18
ZNF345	0.195697	0.418947	1.09815	3e-14	8.71e-14
AC106897.1	0.120528	0.403119	1.74184	4.62e-10	9.36e-10
AC092814.1	0.0885406	0.262131	1.56588	2.18e-09	4.19e-09
ASNA1	13.2111	31.3945	1.24876	2.51e-26	8.7e-25
TIMD4	3.55232	0.507703	-2.80671	1.26e-20	8.09e-20
HNF1A-AS1	1.23195	3.12436	1.34261	1.14e-14	3.43e-14
Z98257.1	0.170202	0.806715	2.24481	1.08e-08	1.97e-08
RPL13AP25	4.35397	8.75509	1.00779	0.000684426	0.000879976
PTDSS2	1.66233	4.16443	1.32491	2.15e-23	2.48e-22
RASSF4	2.82415	7.26691	1.36353	1.51e-16	5.55e-16
AC010332.1	0.198478	0.549247	1.46848	0.000955666	0.00121625
SPDL1	0.26044	1.52804	2.55266	5.78e-28	6.65e-26
FITM1	3.78156	1.32618	-1.5117	1.39e-20	8.83e-20
MGAT3	0.0553476	0.26915	2.28182	4.56e-12	1.08e-11
NAALADL1	0.233011	1.8071	2.9552	2.17e-08	3.88e-08
WIZ	2.34747	5.3043	1.17606	1.67e-24	2.67e-23
TMEM45B	8.10583	24.4877	1.59502	6.4e-08	1.1e-07
HIP1R	3.71332	8.45198	1.18658	6.55e-16	2.24e-15
LAMA5	1.53257	5.2092	1.76511	7.85e-14	2.18e-13
FER1L6	0.00365632	0.439996	6.91095	1.08e-08	1.98e-08
KLHL23	0.88363	2.94325	1.7359	5.61e-18	2.44e-17
SNHG22	0.199724	0.420994	1.07579	1.02e-07	1.74e-07
SYNGR3	0.0439976	0.272614	2.63136	3.52e-05	4.98e-05
NRSN2	1.23536	5.16279	2.06322	0.00101927	0.00129325
CHADL	0.835486	2.14735	1.36187	0.00497907	0.00600338
FRG1BP	1.48336	3.25978	1.13591	3.9e-11	8.63e-11
HBA2	19.0198	8.68618	-1.1307	4.51e-16	1.57e-15
MSTO2P	0.154844	0.99572	2.68493	9.16e-26	2.36e-24
PRR34-AS1	0.935418	3.42808	1.87372	2.02e-13	5.42e-13
CPXM1	0.180537	1.4292	2.98484	2.58e-16	9.24e-16
OFD1	1.3378	3.24777	1.27958	5.11e-21	3.52e-20
LINC02475	0.00109815	0.244896	7.80095	1.09e-18	5.16e-18
ZNF704	0.617004	1.64252	1.41256	9.1e-11	1.95e-10
AC090502.1	0.00159464	0.891997	9.12767	6.85e-11	1.49e-10
CDK3	0.102167	0.331084	1.69627	7.66e-14	2.14e-13
FP671120.4	0.998465	0.454762	-1.1346	0.000748504	0.000960438
TMEM132A	0.264698	2.61547	3.30465	1.06e-19	5.8e-19
CEP295	0.210467	0.620596	1.56006	3.38e-18	1.51e-17
PLXNA1	0.529317	2.15183	2.02336	1.53e-17	6.32e-17
FBXO43	0.0142028	0.39303	4.7904	2.11e-28	4.46e-26
RPS12	370.524	793.116	1.09796	4.84e-12	1.15e-11
ELF3-AS1	0.433825	2.17738	2.32741	1.04e-19	5.69e-19
TMCO3	1.07816	4.21487	1.96692	3.29e-20	1.96e-19
AC024075.1	0.174663	0.549903	1.65461	5.2e-10	1.05e-09
AC005041.1	0.16757	0.391216	1.2232	5.75e-07	9.28e-07
BCAS1	0.0494981	0.453406	3.19536	5.52e-05	7.69e-05
HELLS	0.0938035	0.861082	3.19844	3.84e-24	5.44e-23
GTF2E1	1.10688	2.63191	1.24961	1.85e-22	1.69e-21
AP002495.1	0.0913294	0.254371	1.47778	3.44e-20	2.04e-19
LANCL1	3.90134	8.32504	1.09349	1.02e-17	4.31e-17
TRIM24	2.92111	6.76108	1.21074	1.61e-16	5.89e-16
PTPN14	0.169068	0.655378	1.95473	1.1e-13	3.02e-13
SPC24	0.244054	4.3305	4.14926	4.17e-28	5.91e-26
EIF3J-DT	0.46915	1.01565	1.11428	7.32e-16	2.49e-15
NXPH4	0.0383411	3.24789	6.40447	3.84e-26	1.22e-24
PPP2R1A	12.9244	28.2329	1.12728	1.92e-24	3.01e-23
YAE1	1.02959	2.37825	1.20783	9.14e-23	8.95e-22
STAU2	1.74125	3.52002	1.01546	1.7e-18	7.86e-18
CYP7A1	5.01915	28.0669	2.48335	0.000351665	0.000461732
AC144530.1	1.03064	2.94171	1.51312	1.09e-17	4.58e-17
DDHD1	0.226818	0.489638	1.11018	1.98e-09	3.82e-09
DLX5	0.00330879	0.29529	6.47969	3.86e-14	1.11e-13
LINC01419	0.00154552	8.87265	12.4871	3.53e-13	9.26e-13
AL009174.1	0.394949	1.12878	1.51502	2.25e-10	4.68e-10
GLYATL1P4	0.0750812	0.688929	3.19783	0.0439992	0.0492997
LIMK2	1.7126	5.40627	1.65845	8.59e-16	2.9e-15
AC010531.5	0.136242	0.374684	1.45951	0.00251491	0.00310959
ZNF226	0.63089	1.29072	1.03272	2.81e-15	8.97e-15
PLOD3	7.49515	23.5893	1.6541	6.33e-27	3.1e-25
RIT1	1.50301	3.78992	1.33431	1.09e-21	8.54e-21
MARK4	2.28621	6.86498	1.5863	1.3e-27	1.11e-25
AC127070.1	0.0604367	0.251761	2.05856	2.47e-12	6.03e-12
AL353150.1	0.110511	0.475513	2.10529	2.73e-09	5.22e-09
CHAF1A	0.945412	4.26635	2.17399	5.69e-27	2.91e-25
FAM220A	1.88893	5.12352	1.43957	9.31e-27	4.08e-25
AFG3L1P	0.267902	0.611691	1.1911	1.32e-18	6.2e-18
BX537318.1	0.477849	1.42376	1.57508	6.92e-21	4.65e-20
RIOK1	2.05685	4.55459	1.14688	3.29e-19	1.68e-18
AC074212.1	0.153294	0.633311	2.04661	7.8e-23	7.75e-22
UNC45A	3.41965	7.79387	1.18849	1.13e-24	1.91e-23
ZNF333	0.211814	0.441524	1.05969	5.69e-16	1.96e-15
TESMIN	0.0617851	0.490236	2.98814	1e-19	5.51e-19
CEP164	0.533259	1.2473	1.2259	4.44e-21	3.1e-20
MCF2L-AS1	1.37474	3.03438	1.14224	4.97e-05	6.95e-05
TMEM189	2.07404	4.62628	1.15741	2.03e-18	9.26e-18
LTO1	0.42186	2.84031	2.75122	1.06e-25	2.64e-24
AC003070.2	0.145141	0.397814	1.45464	4.23e-05	5.94e-05
DUS4L	0.49455	1.17876	1.25308	2.68e-25	5.76e-24
BAIAP2L1	6.71455	14.4185	1.10255	4.97e-12	1.18e-11
IQANK1	0.119775	0.618223	2.36779	7.31e-10	1.46e-09
LINC01681	0.0273414	0.427424	3.96651	2.25e-06	3.48e-06
AC116533.1	8.27886	19.3202	1.2226	4.96e-08	8.63e-08
ZNF92	0.516032	1.29836	1.33116	5.19e-16	1.8e-15
AP003733.4	0.198893	0.435593	1.13099	3.06e-10	6.28e-10
ZNF682	0.202247	0.627343	1.63314	2.64e-06	4.06e-06
ATP11A	1.50047	3.18136	1.08423	1.55e-08	2.81e-08
SH3D21	0.120504	0.447522	1.89288	8.13e-17	3.08e-16
UBXN2B	2.98741	6.30685	1.07802	2.6e-14	7.6e-14
CCNO	0.0706701	1.00481	3.82969	2.4e-08	4.27e-08
NEURL3	0.597167	2.81022	2.23448	3.96e-05	5.58e-05
MINCR	0.769633	3.33948	2.11738	5.23e-21	3.6e-20
NOP56	4.50327	13.2778	1.55998	2.07e-23	2.41e-22
ZNF624	0.144241	0.320762	1.15302	2.99e-11	6.66e-11
CALR	254.099	514.216	1.01699	1.05e-19	5.75e-19
FAM169A	0.263519	0.72854	1.4671	0.0054751	0.00657817
WFDC21P	0.184379	2.06828	3.48769	2.4e-08	4.27e-08
AL512343.2	0.104133	0.25207	1.27539	2.46e-09	4.7e-09
PPP1R14B	11.3905	31.331	1.45976	1.06e-20	6.9e-20
MCTP1	0.148769	0.671192	2.17365	2.16e-10	4.49e-10
KIF23	0.0692977	1.19864	4.11244	8.04e-26	2.13e-24
RPSA	37.8673	109.494	1.53183	5.14e-22	4.3e-21
MSH2	0.977397	3.93998	2.01117	8.59e-26	2.24e-24
TSNAX	2.53544	5.47426	1.11043	1.29e-24	2.14e-23
AC007906.2	1.0805	0.322782	-1.74307	3.85e-21	2.71e-20
NPEPL1	0.379573	1.34638	1.82664	5.88e-26	1.68e-24
PPIL3	2.17036	4.52781	1.06088	9.37e-20	5.18e-19
ADAM12	0.0506458	0.391899	2.95197	6.36e-06	9.49e-06
LILRA5	1.93229	0.659384	-1.55112	1.99e-16	7.23e-16
AC136475.10	0.141778	0.494535	1.80244	2.08e-09	4e-09
AC004148.2	0.262708	0.790841	1.58993	1.07e-15	3.58e-15
PUS1	1.90555	4.71612	1.30739	3.47e-23	3.78e-22
JSRP1	0.122905	0.478018	1.95952	0.000293909	0.000388233
AL353194.1	0.23517	0.654008	1.4756	4.43e-13	1.15e-12
AC141557.2	0.0315452	0.234823	2.89608	1.96e-12	4.82e-12
AL158212.3	0.0805495	0.367531	2.18992	5.33e-22	4.44e-21
LINC01389	0.158058	0.882603	2.48131	2.72e-18	1.22e-17
AXIN1	1.6791	3.457	1.04184	1.48e-14	4.41e-14
ATP5F1E	22.8862	49.2136	1.10458	2.61e-20	1.58e-19
AL136221.1	0.123225	0.340493	1.46633	9.53e-05	0.000130377
RIBC2	0.0616753	0.802785	3.70225	3e-17	1.2e-16
POP4	2.17188	4.64396	1.09642	2.32e-27	1.66e-25
AC147067.1	0.332911	0.811313	1.28512	1.07e-05	1.57e-05
AC139100.2	0.144009	0.980064	2.76672	6.93e-22	5.66e-21
BX842568.4	3.37739	1.13956	-1.56743	7.02e-19	3.42e-18
HES6	0.962794	4.08715	2.0858	2.32e-24	3.52e-23
OPRL1	0.129432	0.313029	1.27411	9.13e-07	1.45e-06
AL009178.2	0.156208	0.468787	1.58546	9.25e-08	1.58e-07
LRRC45	3.44398	10.4838	1.60601	2.58e-20	1.57e-19
RPL39P36	0.181401	0.682261	1.91114	1.17e-13	3.2e-13
AK8	0.051322	0.299112	2.54304	4.68e-05	6.56e-05
VCAN	0.433063	2.81852	2.70229	0.0016535	0.00206855
ZNHIT3	1.54483	3.28996	1.09062	6.12e-26	1.72e-24
CLEC14A	3.76264	7.97136	1.08308	2.75e-11	6.14e-11
DCAF4	0.654908	1.56674	1.2584	9.95e-23	9.68e-22
BHLHE40-AS1	0.0747627	0.398529	2.41429	2.59e-10	5.35e-10
CENPH	0.355623	2.11764	2.57403	1.3e-26	5.27e-25
MAST2	1.16867	3.94784	1.75619	2.86e-26	9.61e-25
FAAP24	0.259803	1.14889	2.14475	5.73e-26	1.65e-24
FERMT1	0.131683	1.06214	3.01183	1.75e-06	2.72e-06
SRCAP	2.14003	4.61937	1.11006	8.26e-19	3.99e-18
GTF2IRD1	0.631466	2.23289	1.82213	5.67e-21	3.88e-20
C15orf61	0.696275	1.43581	1.04413	1.62e-22	1.5e-21
CKS2	7.34852	30.6906	2.06227	4.51e-22	3.81e-21
LRRN2	0.13355	0.78949	2.56354	3.55e-07	5.81e-07
KLC2	0.778701	2.79781	1.84515	8.67e-24	1.11e-22
PBX2	4.73272	11.6884	1.30433	3.68e-21	2.61e-20
USP1	2.46254	5.54455	1.17093	6.89e-16	2.35e-15
HSD17B1	0.126975	0.380362	1.58283	3.6e-23	3.9e-22
HAUS3	0.541191	1.2589	1.21795	3.09e-21	2.22e-20
POLR2J4	0.618527	1.26525	1.03251	1.01e-16	3.79e-16
AC053527.1	0.179887	0.438069	1.28407	3.29e-14	9.5e-14
AC087239.1	0.0817988	0.293736	1.84437	1.27e-10	2.7e-10
ZNF93	0.0971066	0.372345	1.939	3.74e-07	6.11e-07
C3orf33	0.816236	1.70406	1.06192	1.54e-18	7.16e-18
HSPA1L	0.341739	0.70484	1.0444	1.89e-13	5.1e-13
AL671710.1	0.0752344	0.260757	1.79324	3.55e-21	2.53e-20
FKTN	0.670963	1.37773	1.03799	1.91e-15	6.22e-15
BTN3A1	2.52474	5.3788	1.09115	3.39e-11	7.52e-11
MTX1P1	0.461373	2.92386	2.66387	2.91e-21	2.1e-20
AC022784.1	0.246774	1.01301	2.03739	5.16e-07	8.36e-07
AC092171.4	0.0514404	0.476922	3.21278	3.14e-25	6.53e-24
AP000851.2	1.57221	0.671262	-1.22785	5.04e-06	7.56e-06
ACP6	0.716044	1.76132	1.29854	2.41e-20	1.47e-19
AL023803.2	0.0410146	0.545597	3.73363	4.13e-24	5.78e-23
AC011477.2	0.378295	0.986702	1.3831	2.25e-07	3.73e-07
KRT23	3.19687	14.0502	2.13586	0.00125384	0.00158054
RNF220	2.1237	4.68178	1.14048	2.48e-25	5.39e-24
AC015912.3	0.368842	1.48286	2.0073	7.3e-11	1.58e-10
AL359921.2	0.474474	1.73402	1.86972	1.1e-20	7.13e-20
ROBO1	0.589047	6.82707	3.53481	7.16e-19	3.48e-18
RIPOR3	1.26873	0.547517	-1.21241	9.14e-23	8.95e-22
AC006547.1	0.214851	0.606516	1.49721	1.12e-19	6.12e-19
THY1	1.02211	8.94903	3.13019	1.05e-26	4.47e-25
FAM118B	1.07647	2.15374	1.00054	2.09e-21	1.55e-20
RPL27	99.3531	232.728	1.22801	1e-20	6.54e-20
ZNF232	0.921093	2.10304	1.19106	3.11e-20	1.86e-19
ACHE	0.686225	1.85886	1.43766	0.0328606	0.0372141
MESP1	0.200701	1.2135	2.59606	3.18e-24	4.6e-23
TP53I3	2.59999	14.4143	2.47092	1.47e-22	1.37e-21
MYCN	0.0530566	1.10148	4.37577	4.27e-15	1.34e-14
PTBP3	3.0878	6.31597	1.03242	3.95e-14	1.13e-13
ZNF322	0.282026	0.578364	1.03615	3.04e-10	6.24e-10
AC138356.1	0.811359	0.235932	-1.78197	7.7e-23	7.66e-22
LY6H	0.0112182	0.358941	4.99984	3.84e-23	4.11e-22
FLNC	0.171866	2.77277	4.01197	0.000210039	0.000280153
KIF7	0.182193	0.687697	1.9163	3.2e-11	7.11e-11
ACTR5	1.33689	3.31699	1.31099	2.28e-23	2.61e-22
ZNF385D	0.0206754	0.443669	4.4235	2.47e-08	4.39e-08
NECTIN1	0.628733	2.45218	1.96354	1.41e-19	7.58e-19
DAPK2	0.207441	0.926243	2.15869	1.19e-20	7.68e-20
C1QTNF12	0.118142	0.594614	2.33143	1.53e-13	4.16e-13
MIR148A	0.0534019	0.722377	3.75779	7.69e-16	2.61e-15
HDAC5	3.35432	7.82196	1.22151	1.08e-21	8.44e-21
TMEM154	0.571826	0.251248	-1.18646	1.12e-09	2.2e-09
TRIM54	0.0203753	0.703564	5.10979	2.25e-10	4.67e-10
AL138693.1	0.133569	0.304126	1.18708	0.00487441	0.00588229
FKBPL	1.9085	5.54535	1.53884	1.02e-25	2.56e-24
VSIG10L	0.403763	2.55256	2.66036	2.49e-11	5.57e-11
TRAM1L1	0.0393191	0.527145	3.7449	2.68e-08	4.74e-08
SLC35B1	6.20995	12.5233	1.01196	1.35e-26	5.43e-25
EIF3K	26.3856	56.4205	1.09647	2.2e-23	2.54e-22
DCUN1D5	3.4779	7.10449	1.03052	1.93e-17	7.87e-17
WDR76	0.228201	1.77524	2.95964	1.89e-24	2.98e-23
S100PBP	0.524332	1.23681	1.23807	1.68e-19	8.99e-19
CASC9	0.142474	2.38074	4.06264	0.00835981	0.00990638
CPSF1	5.27087	14.7932	1.48882	5.96e-26	1.69e-24
GINS2	0.493098	2.74247	2.47553	4.1e-22	3.49e-21
RBM42	16.9539	39.6558	1.22592	1.02e-24	1.74e-23
HIST1H3PS1	0.0971864	0.233491	1.26454	1.98e-10	4.13e-10
AC125494.2	0.171049	0.390345	1.19034	8.35e-09	1.54e-08
TAF1B	0.745909	1.53232	1.03864	1.1e-15	3.68e-15
AC020978.4	4.69738	2.1716	-1.1131	1.64e-15	5.39e-15
TRIM52	0.405804	1.08798	1.4228	9.46e-22	7.48e-21
AC254562.3	0.21335	0.519826	1.28481	1.69e-08	3.04e-08
CLEC4M	5.50931	0.149448	-5.20415	2.57e-30	1.4e-26
KDELR3	4.10579	12.8168	1.64231	3.11e-09	5.89e-09
LIPE	0.19553	0.598195	1.61322	0.000248678	0.00033008
AC005393.1	0.0351477	0.271851	2.95131	1.68e-19	8.98e-19
RNF44	2.12699	5.78403	1.44326	2.83e-20	1.71e-19
AC078993.1	0.0260488	0.834589	5.00178	3.55e-10	7.26e-10
SNAP25-AS1	0.108388	0.441271	2.02547	0.0143511	0.0166792
ORM1	6110.26	2473.74	-1.30454	3.46e-14	9.98e-14
RNF227	0.159471	0.525706	1.72096	6.84e-12	1.6e-11
AL117382.1	0.160689	0.48913	1.60595	0.00112655	0.00142428
RPS15	50.4283	106.152	1.07382	8.8e-15	2.67e-14
TREM2	1.20067	5.36834	2.16064	4.91e-13	1.27e-12
COL4A2	6.01483	29.6543	2.30164	1.52e-21	1.16e-20
EEF1D	6.24489	14.245	1.1897	3.07e-20	1.84e-19
PRPF31	9.29589	20.0604	1.10969	3.66e-25	7.31e-24
AL162258.2	0.127088	0.339854	1.41909	3.05e-12	7.39e-12
EPS8L3	0.119212	5.74524	5.59077	2.94e-19	1.51e-18
EME2	0.299994	1.10263	1.87794	4.35e-24	6.05e-23
DUSP12	1.99535	6.07234	1.60561	1.88e-26	6.99e-25
PRSS50	0.0762601	0.273892	1.84461	7.5e-05	0.0001033
GHR	27.2009	7.55187	-1.84875	1.52e-21	1.16e-20
AC109322.1	0.245663	1.54549	2.65331	1.87e-27	1.42e-25
TKT	7.52599	33.3148	2.14621	5.82e-20	3.32e-19
ODAM	0.0130024	4.20122	8.33588	3.95e-06	5.99e-06
MPP6	1.00419	2.17089	1.11226	4.33e-12	1.03e-11
CPLANE1	0.206819	0.451507	1.12638	7.66e-10	1.53e-09
TOPBP1	1.27896	3.61772	1.50011	5.37e-20	3.08e-19
VGF	0.061917	0.426532	2.78425	5.53e-08	9.59e-08
GPX2	106.985	267.704	1.32323	0.0100979	0.0118833
PPP1R35	4.48831	14.5011	1.69192	5.3e-26	1.55e-24
CDC123	8.93996	18.9611	1.0847	3.34e-25	6.84e-24
NUPR1	15.3576	49.0809	1.67621	5.55e-14	1.57e-13
UXS1	1.5552	4.72575	1.60345	1.67e-26	6.38e-25
SLC39A10	0.410873	1.60898	1.96938	2.81e-18	1.26e-17
AC004707.1	0.137864	0.385853	1.48481	3.52e-07	5.76e-07
PHOSPHO2	0.523568	1.19446	1.1899	1.16e-16	4.3e-16
MIR181A2HG	0.0618133	0.257242	2.05714	3.11e-06	4.76e-06
TOR3A	4.821	13.5907	1.49521	1.3e-18	6.08e-18
SGMS2	3.766	1.8026	-1.06295	1.68e-05	2.43e-05
SLC26A11	1.38508	3.65633	1.40042	2.92e-23	3.26e-22
C1orf56	2.66763	5.82401	1.12645	4.93e-17	1.91e-16
AL138756.1	0.163564	0.445896	1.44685	2.77e-11	6.19e-11
ARSG	0.335923	0.741736	1.14278	1.27e-10	2.69e-10
GIPR	0.0496797	0.334761	2.75241	0.00342967	0.0041971
DAP3	10.1537	26.0549	1.35955	3.79e-28	5.7e-26
AC079061.1	0.944022	0.311962	-1.59745	4.97e-13	1.29e-12
TRBV3-1	0.14257	0.333042	1.22404	0.023285	0.026663
AC137630.3	0.0806897	0.359375	2.15503	2.45e-14	7.16e-14
AC104758.2	0.0999612	0.317788	1.66863	6.52e-09	1.21e-08
RPS11	289.058	601.514	1.05724	2.2e-17	8.89e-17
COX6B1	113.758	259.561	1.1901	6.13e-19	3.01e-18
COA6	7.24611	26.9294	1.8939	8.51e-29	3.64e-26
AC018638.4	1.04913	2.13129	1.02253	4.97e-07	8.05e-07
BICD1	0.08066	0.31217	1.95241	1.7e-13	4.58e-13
RNU6-2	0.0594215	0.296254	2.31778	1.26e-06	1.99e-06
RBP2	0.0451575	1.42981	4.98471	4.18e-05	5.87e-05
RGS5	1.82059	7.77456	2.09436	1.82e-19	9.67e-19
AFP	1.07302	205.936	7.58438	2.4e-06	3.69e-06
MLLT6	1.71691	4.28589	1.31978	9e-18	3.82e-17
ERICH5	5.06368	23.5608	2.21813	3.86e-07	6.31e-07
AGPAT1	8.15079	20.351	1.32009	2.02e-24	3.13e-23
RABEP2	1.66153	3.49819	1.0741	6.14e-17	2.35e-16
BOP1	4.701	22.3174	2.24713	2.38e-26	8.43e-25
LINC02062	0.20721	0.548325	1.40393	1.58e-11	3.6e-11
AOC1	1.79818	0.745771	-1.26973	0.00102794	0.00130405
MFGE8	1.11166	4.09078	1.87966	1.72e-17	7.07e-17
C5orf30	0.208511	1.13879	2.44931	1.42e-07	2.39e-07
ARHGEF16	0.932347	2.94437	1.65902	1.22e-05	1.79e-05
AL596223.2	0.0168997	0.235135	3.79842	1.33e-09	2.6e-09
CYB561	2.61018	6.78958	1.37917	4.43e-07	7.2e-07
IL1R2	1.25429	3.29946	1.39536	3.45e-09	6.52e-09
ALDH1L1-AS2	0.319396	0.689547	1.1103	0.00311801	0.00382717
ZNF671	0.456947	0.942445	1.04438	3.43e-06	5.23e-06
NEDD8	7.67252	15.3518	1.00063	5.1e-25	9.69e-24
GPANK1	3.06607	8.02157	1.38749	1.03e-24	1.76e-23
THBS4	0.0542033	4.49357	6.37334	1.45e-27	1.2e-25
CASC3	3.75706	9.34297	1.31428	3.95e-25	7.8e-24
XPR1	1.1922	3	1.33133	5.43e-19	2.68e-18
SNORD14E	0.771731	1.99208	1.36811	4.13e-06	6.25e-06
GSDME	0.421524	1.12731	1.41919	0.00054835	0.000709669
PRKDC	2.40359	6.86693	1.51447	2.87e-20	1.73e-19
TUBA1C	3.76573	8.99905	1.25684	1.64e-12	4.06e-12
DRAP1	19.6546	44.0086	1.16292	4.14e-24	5.78e-23
AP1S3	0.167629	0.383665	1.19458	1.28e-07	2.16e-07
AC010643.1	0.0655692	0.529093	3.01243	0.000508834	0.00066027
PIGF	0.822928	1.66625	1.01777	1.19e-21	9.23e-21
EPHA2	15.0094	5.62655	-1.41554	2.54e-13	6.75e-13
EZH1	1.21943	3.03083	1.3135	7.55e-24	9.89e-23
OSGEPL1-AS1	0.100013	0.23261	1.21772	1.19e-13	3.27e-13
CLDND2	0.606165	1.8387	1.6009	2.65e-10	5.47e-10
AL513320.1	0.0459087	0.330421	2.84747	4.96e-21	3.43e-20
SEZ6	0.00745074	1.51116	7.66406	2.54e-12	6.2e-12
MYO1A	0.0609042	0.80995	3.73322	2.78e-14	8.1e-14
AL121772.3	0.0451012	0.234479	2.37822	2.14e-16	7.75e-16
MYO9B	2.82543	6.33922	1.16583	9.36e-23	9.16e-22
AC010883.1	0.422618	1.25078	1.5654	6.47e-13	1.66e-12
CLHC1	0.0972755	0.23754	1.28802	8.07e-14	2.24e-13
NOL12	0.316306	1.10414	1.80353	3e-27	1.9e-25
OGT	2.9054	7.52033	1.37206	5.94e-21	4.04e-20
XK	0.238665	0.780041	1.70856	0.00167435	0.00209415
AC091729.3	1.12044	2.85103	1.34742	9.19e-18	3.9e-17
UNC5A	0.0195274	0.260799	3.73936	2.46e-12	6.01e-12
AC022400.1	0.0843539	0.266964	1.66212	4.08e-12	9.74e-12
WDR92	0.127783	0.289889	1.18181	5.35e-21	3.68e-20
KAT2A	3.46166	15.2814	2.14224	1.06e-27	9.7e-26
ASB6	1.6991	3.50432	1.04436	6.26e-23	6.37e-22
CDK5RAP2	2.44526	5.88329	1.26664	2.02e-23	2.35e-22
PAQR6	0.2204	1.02616	2.21905	5.2e-17	2.01e-16
AL356056.2	0.0875822	0.320232	1.87041	3.92e-08	6.87e-08
AL928921.1	0.414667	1.56772	1.91864	2.64e-05	3.77e-05
AC010203.1	0.113186	0.283135	1.32279	0.000421881	0.000550498
LINC00847	2.09864	4.26408	1.02278	3.39e-16	1.2e-15
TJAP1	1.67715	4.35288	1.37596	1.02e-25	2.56e-24
VPS25	10.9292	22.2486	1.02553	2.63e-24	3.9e-23
C19orf81	0.00882179	0.407986	5.5313	4.06e-08	7.12e-08
GTF3C3	1.19212	2.52417	1.08228	1.1e-21	8.62e-21
ARRDC1-AS1	1.5275	3.56904	1.22436	8.45e-24	1.09e-22
B9D1	0.89017	2.77892	1.64237	1.3e-19	7.03e-19
PSMB3	61.9014	128.432	1.05296	6.3e-20	3.58e-19
IKBKE	0.548463	2.00316	1.86881	1.3e-11	2.98e-11
ARL16	2.3643	8.27764	1.80781	5.05e-27	2.71e-25
SNX27	2.21723	6.08495	1.45649	2.55e-23	2.89e-22
PSMG4	0.694231	1.49156	1.10334	3.6e-20	2.13e-19
TBC1D22A	3.11195	6.53354	1.07005	1.27e-21	9.86e-21
ROBO3	0.223997	0.634962	1.50319	2.58e-09	4.92e-09
ZDHHC13	0.244622	0.656771	1.42483	7.35e-05	0.000101304
C2orf68	3.13416	6.56842	1.06747	7.37e-24	9.69e-23
CDK2	2.47147	5.17143	1.0652	8.63e-12	2.01e-11
SYP	0.0911636	0.489053	2.42346	3.99e-20	2.33e-19
ATP8B3	0.116806	0.392234	1.7476	2.24e-10	4.66e-10
QPCT	0.380154	1.55687	2.03399	3.43e-05	4.86e-05
METTL21A	0.884909	1.82075	1.04093	1.92e-22	1.74e-21
CDCA7	0.057764	1.30982	4.50305	3.46e-16	1.22e-15
NEIL3	0.0239158	0.725578	4.92309	5.92e-27	3.01e-25
ECEL1	0.0293439	3.24211	6.78773	0.000108925	0.00014814
FANCA	0.284646	0.919711	1.69201	3.77e-18	1.67e-17
AL035071.1	0.803633	1.99884	1.31456	6.45e-15	1.99e-14
MINDY1	3.66762	7.71809	1.0734	1.54e-16	5.66e-16
AC005829.1	0.063628	0.432041	2.76344	1.01e-20	6.61e-20
DNMT3B	0.12828	0.715788	2.48024	7.59e-21	5.05e-20
ZC3H8	0.397489	0.97695	1.29737	2.04e-22	1.84e-21
FAM228B	0.257007	0.621835	1.27472	9.68e-13	2.44e-12
HOPX	0.120835	0.431259	1.83552	9.18e-09	1.69e-08
SNHG15	0.907477	1.88403	1.05389	8.83e-06	1.31e-05
GABRE	0.193184	2.17333	3.49186	9.4e-17	3.53e-16
RND3	32.6048	9.04888	-1.84927	7.42e-21	4.95e-20
OSGEPL1	0.966956	2.0981	1.11756	4.05e-22	3.45e-21
GLMN	0.527094	1.45558	1.46546	1.09e-25	2.7e-24
FCN2	42.7175	2.02804	-4.39667	5.64e-29	3.28e-26
SLC41A3	1.9178	5.42298	1.49964	1.2e-27	1.05e-25
CMTM4	0.414764	1.72942	2.05992	2.85e-19	1.47e-18
ZNF787	6.84833	14.1056	1.04244	6.44e-20	3.66e-19
TIMM17A	10.6332	21.9807	1.04766	1.27e-19	6.88e-19
COPG2	1.93698	4.79777	1.30856	2.56e-20	1.55e-19
CDPF1	1.63164	4.54749	1.47874	4.09e-24	5.72e-23
MDC1	1.5494	4.04929	1.38596	5.56e-20	3.18e-19
CCDC124	14.549	34.0155	1.22528	2.52e-25	5.44e-24
CEP135	0.169862	0.349262	1.03995	6.49e-08	1.12e-07
FLT1	1.4138	2.88185	1.02742	2.78e-10	5.73e-10
HEXB	14.8589	30.4863	1.03684	3.86e-21	2.72e-20
AC099560.2	0.479664	1.38107	1.52569	1.69e-09	3.29e-09
ZNF224	0.398885	0.878781	1.13953	5.65e-17	2.17e-16
TSPOAP1	0.26194	0.549094	1.06782	0.000100872	0.000137737
DLL4	0.904068	3.05502	1.75668	9.02e-22	7.16e-21
GPS2P1	0.11725	0.265724	1.18034	0.000222676	0.000296345
SPRYD3	5.62389	12.0526	1.0997	1.52e-23	1.83e-22
EIF1P6	0.085887	0.23194	1.43324	1.07e-05	1.57e-05
MGP	5.17041	16.8004	1.70015	9.11e-05	0.000124797
GON4L	0.741792	1.97173	1.41038	1.02e-21	7.99e-21
AP003469.2	0.0166073	0.495101	4.89783	5.52e-13	1.43e-12
AC012409.1	1.70528	0.83098	-1.03712	2.68e-12	6.51e-12
AC020765.2	0.257708	0.923857	1.84193	4.11e-19	2.07e-18
FAM189B	1.37654	7.0853	2.36378	5.25e-29	3.24e-26
C1RL	48.6982	23.6932	-1.0394	1.27e-22	1.21e-21
DROSHA	1.68233	4.13097	1.29602	1.89e-25	4.31e-24
KCNMB2-AS1	0.0171095	0.749221	5.45252	1.26e-14	3.77e-14
MKKS	4.02721	9.07126	1.17152	3.4e-20	2.02e-19
ALKBH2	4.14044	10.3923	1.32766	9.58e-20	5.29e-19
ZNF675	0.135081	0.43244	1.67867	6.18e-13	1.59e-12
AMN1	0.340477	0.741484	1.12286	3.59e-15	1.14e-14
TNFRSF18	0.229588	1.35552	2.56173	9.11e-14	2.52e-13
B3GAT3	9.05869	20.8032	1.19943	6.76e-21	4.55e-20
RPL27A	40.2011	83.6218	1.05664	2.65e-14	7.74e-14
ANKAR	0.116084	0.295144	1.34625	6.01e-22	4.96e-21
TRPV2	1.43708	3.08212	1.10079	1.07e-05	1.57e-05
EGF	0.00506155	0.244473	5.59395	1.1e-05	1.61e-05
JCAD	0.467058	2.62317	2.48964	1.07e-23	1.34e-22
AC138956.2	0.160988	0.381615	1.24516	0.000376922	0.000493667
LINC01671	0.162633	0.682322	2.06884	0.0219081	0.0251381
EHD3	3.40835	1.22792	-1.47285	9.3e-17	3.5e-16
BMS1P1	0.16952	0.350195	1.0467	2.23e-10	4.63e-10
STAG3L2	0.290852	0.774158	1.41234	5.61e-18	2.44e-17
BORCS8	0.93773	2.27424	1.27814	7.44e-26	2.02e-24
AC099850.3	0.183166	2.08155	3.50644	3.81e-18	1.69e-17
AP1S1	14.2827	33.322	1.22221	4.1e-25	8.04e-24
CSRNP1	27.388	8.85379	-1.62917	1.32e-22	1.25e-21
LINC00623	0.739846	1.69271	1.19404	2.17e-11	4.9e-11
AKR1B15	0.0990135	2.00142	4.33725	6.01e-09	1.12e-08
SAPCD1	0.0279967	0.325517	3.53941	1.61e-23	1.93e-22
HMGN4	6.24005	15.4826	1.31102	1.5e-15	4.94e-15
FLYWCH1	1.1531	2.81098	1.28555	1.22e-22	1.17e-21
OLFM2	15.089	31.7742	1.07436	2.93e-05	4.18e-05
TWNK	1.27025	3.27694	1.36724	5.25e-19	2.59e-18
AL162171.1	0.104913	0.218647	1.05941	1.35e-06	2.13e-06
RXRB	5.16857	11.7008	1.17877	1.28e-25	3.12e-24
NUF2	0.0701319	2.23269	4.99257	1.74e-28	4.39e-26
PI4KB	4.08797	11.4179	1.48184	1.67e-26	6.38e-25
AL031432.3	0.102176	0.276282	1.43509	6.93e-11	1.5e-10
AL627309.6	0.310027	1.06453	1.77975	2.48e-06	3.81e-06
AC022098.3	0.0841139	0.31323	1.89681	7.99e-11	1.72e-10
ANO7L1	0.314854	0.720855	1.19503	7.27e-05	0.000100331
AC107959.3	0.0666197	0.506232	2.92578	2.15e-10	4.48e-10
AC016590.3	0.094312	0.260988	1.46847	6.16e-10	1.23e-09
COMMD4	4.49164	11.8539	1.40005	1.83e-26	6.86e-25
MIIP	3.50207	8.69214	1.3115	6.6e-21	4.46e-20
HCG4B	0.371286	1.10668	1.57564	1.13e-08	2.07e-08
CDC25C	0.0508956	1.66088	5.02827	2.62e-28	4.81e-26
IQCC	0.201898	0.904045	2.16277	6.59e-27	3.18e-25
NFRKB	1.59346	3.79527	1.25204	6.18e-23	6.32e-22
DCST2	0.0986697	0.670856	2.76532	4.3e-22	3.64e-21
AC012313.4	0.211125	0.455593	1.10965	2.2e-08	3.93e-08
ZNF850	0.116039	0.239344	1.04447	2.38e-06	3.67e-06
GPAA1	17.4348	70.8044	2.02187	1.4e-28	4.22e-26
FTH1P12	0.1841	0.515268	1.48483	1.73e-11	3.94e-11
AC006449.2	0.0668791	0.226648	1.76083	7.72e-12	1.8e-11
AC009065.2	0.0867674	0.263152	1.60067	0.000724713	0.000931056
ACTG2	0.298127	1.733	2.53927	1.82e-17	7.43e-17
FCN3	49.7063	4.061	-3.61352	1.09e-27	9.86e-26
LINGO1	0.182225	1.76157	3.27308	1.61e-15	5.28e-15
GGA3	1.51853	4.00971	1.40082	1.97e-25	4.43e-24
ARPC5	5.86997	14.8997	1.34386	7.64e-26	2.05e-24
ASPSCR1	2.27348	8.19127	1.84918	9.13e-22	7.24e-21
IPO13	3.0137	6.52722	1.11493	2.32e-24	3.52e-23
AC015813.5	0.155608	0.416736	1.42122	2.92e-15	9.31e-15
WASHC2A	2.22566	5.75526	1.37065	9.82e-24	1.24e-22
AURKA	0.65543	6.89275	3.39456	4.06e-28	5.84e-26
PFKFB2	0.382136	1.42071	1.89445	6.3e-20	3.58e-19
NRF1	1.26001	2.55502	1.0199	3.77e-22	3.23e-21
AC004854.2	0.129713	0.337503	1.37958	3.14e-12	7.58e-12
AC022211.2	0.0720385	0.32649	2.1802	8.63e-19	4.15e-18
MIR4458HG	0.66621	1.56053	1.22798	1.95e-09	3.76e-09
IL1RL1	0.961816	0.140926	-2.77083	2.86e-14	8.31e-14
KMT2E-AS1	2.38769	5.90002	1.30511	1.52e-13	4.12e-13
PFDN2	35.9158	83.701	1.22063	1.32e-22	1.25e-21
GK5	0.327073	0.846251	1.37147	2.55e-17	1.02e-16
RNF214	0.975793	1.9951	1.03182	3.22e-18	1.44e-17
METTL27	0.977235	2.95383	1.59581	1.41e-08	2.55e-08
GPSM2	0.135734	0.715698	2.39857	1e-24	1.73e-23
AL133260.1	0.25663	0.659367	1.36139	1.83e-09	3.55e-09
FBRSL1	2.33871	4.93681	1.07787	2.26e-24	3.45e-23
AC007238.1	0.106268	0.237144	1.15806	3.57e-12	8.6e-12
AC113404.1	0.0288498	0.371944	3.68845	6.68e-10	1.34e-09
CYP26A1	6.5695	0.658809	-3.31785	1.48e-21	1.13e-20
NPY1R	2.11158	0.642644	-1.71623	1.64e-22	1.51e-21
AC090587.2	0.111664	0.231569	1.05227	9.22e-06	1.36e-05
AFDN-DT	0.31699	0.691875	1.12608	1.38e-09	2.71e-09
NEK2	0.113327	2.96638	4.71014	2.77e-27	1.83e-25
UBA52P5	0.082895	0.225313	1.44257	3.24e-08	5.71e-08
AC090114.1	0.279562	0.728133	1.38104	5.84e-09	1.09e-08
PTH1R	6.83668	1.128	-2.59953	1.59e-27	1.28e-25
GPATCH2	0.502359	1.12327	1.16092	2.58e-18	1.16e-17
DBF4	0.432427	1.34409	1.6361	2.71e-21	1.97e-20
TSPEAR-AS2	0.0903907	0.920925	3.34884	5.74e-10	1.15e-09
AC006277.1	0.0379779	0.243758	2.68222	1.34e-23	1.64e-22
AC232271.1	0.0823206	0.337276	2.0346	4.71e-21	3.27e-20
MIR320E	0.116148	0.286203	1.30107	2.22e-05	3.19e-05
RBM19	2.01405	4.58937	1.1882	1.69e-25	3.92e-24
CASP16P	0.243897	0.705041	1.53143	0.0435611	0.04883
RAB42	0.353934	0.788719	1.15603	0.0319655	0.0362398
C18orf21	2.41604	5.05775	1.06585	5.06e-24	6.9e-23
RPS10P2	0.139525	0.386434	1.4697	3.78e-09	7.14e-09
WDR12	1.26417	2.53458	1.00356	2.68e-20	1.62e-19
ARV1	4.97583	10.6486	1.09766	1.73e-21	1.31e-20
AIF1L	0.50749	2.31674	2.19064	7.6e-13	1.94e-12
ADCK1	0.66801	1.60335	1.26315	4.46e-24	6.19e-23
HIST1H2BH	0.0351318	0.325314	3.21098	6.29e-07	1.01e-06
TMEM107	0.489176	1.0121	1.04893	7.2e-12	1.68e-11
ZNF300	0.0946531	0.669806	2.82302	5.24e-14	1.49e-13
DDX39A	3.50664	15.2203	2.11783	2.88e-27	1.86e-25
MANEAL	2.09364	6.11565	1.54649	6.21e-15	1.92e-14
PFN1P6	0.103573	0.357318	1.78656	0.000771026	0.000988274
OR2B6	0.036327	0.293628	3.01487	2.38e-15	7.66e-15
TMEM150B	0.864715	6.47516	2.90462	1.71e-16	6.24e-16
GTF2H4	0.419175	1.07223	1.35498	3.52e-20	2.08e-19
AC020915.2	0.0599808	0.265919	2.14841	3.68e-14	1.06e-13
AC010260.1	0.1106	0.268485	1.27949	1.33e-07	2.24e-07
AL451074.6	0.0201767	0.257605	3.6744	5.44e-07	8.8e-07
AL359881.1	0.0255097	0.456018	4.15997	1.58e-06	2.46e-06
PLEKHJ1	4.65109	10.6046	1.18904	4.09e-20	2.38e-19
LRAT	1.0943	0.233449	-2.22883	9.54e-25	1.65e-23
ZPR1	2.50073	5.76294	1.20445	3.79e-24	5.38e-23
MPZ	0.639876	7.41479	3.53454	1.33e-10	2.82e-10
CCDC9B	0.445421	1.44006	1.69289	2.06e-06	3.19e-06
MCF2L	0.24731	0.660687	1.41765	4.46e-16	1.55e-15
IARS	3.40899	8.46966	1.31296	1.26e-19	6.82e-19
SLC10A3	2.72924	6.1991	1.18356	2.34e-13	6.24e-13
AKR1D1	49.2878	19.9228	-1.30681	8.77e-16	2.95e-15
AC091271.1	0.670871	1.47953	1.14103	2.3e-08	4.1e-08
DKK1	0.105046	9.0672	6.43156	3.31e-08	5.83e-08
LINC00942	0.00614997	1.5556	7.98268	1.01e-08	1.84e-08
AL157935.2	0.177106	0.425782	1.2655	1.4e-07	2.35e-07
STAG3L3	0.106592	0.252704	1.24535	1.19e-14	3.56e-14
ITGA5	6.19318	15.1132	1.28705	6.76e-14	1.89e-13
AC011477.1	0.248818	0.749745	1.59131	1.09e-17	4.58e-17
ANXA9	12.9617	26.4584	1.02946	2.43e-08	4.33e-08
POLE2	0.325707	1.63906	2.33122	5.74e-23	5.92e-22
ZNRD1	1.9202	4.46893	1.21867	4.96e-20	2.87e-19
BOLA2-SMG1P6	0.317011	0.809937	1.35328	2.01e-15	6.52e-15
BTNL9	0.60576	1.42769	1.23686	7.31e-06	1.09e-05
FAM199X	2.00835	4.17488	1.05572	1.32e-17	5.5e-17
MIR4435-2HG	0.372212	2.01448	2.43621	9.95e-23	9.68e-22
MUS81	1.81563	4.17405	1.20098	1.39e-26	5.51e-25
FGF12	0.112756	0.641885	2.5091	2.65e-10	5.47e-10
SLC48A1	2.70586	5.54011	1.03383	7.9e-19	3.82e-18
NCAPG2	0.487034	1.94475	1.99749	9.35e-22	7.4e-21
AL121832.2	0.779115	2.72705	1.80744	1.49e-19	8e-19
C1QL1	0.293619	6.8761	4.54957	7e-10	1.4e-09
ZNF320	0.222824	1.05185	2.23895	5.28e-06	7.92e-06
DTX2	1.2617	2.58759	1.03624	5.75e-20	3.29e-19
ACTA1	0.0533931	0.224811	2.07399	7.24e-11	1.57e-10
AL031985.3	0.218939	0.7233	1.72407	8.18e-20	4.56e-19
TRAPPC2B	1.52033	3.11864	1.03653	4.29e-12	1.02e-11
CHEK2	0.86712	2.63694	1.60456	2.8e-16	9.96e-16
AC005332.5	0.359772	1.79095	2.31557	1.06e-26	4.5e-25
BRD9P2	0.104109	0.25238	1.27751	0.0407281	0.0457883
C8orf59	4.06561	12.4187	1.61097	2.94e-25	6.2e-24
RPS19P1	0.107108	0.243019	1.18201	0.000259214	0.000343737
ADAR	16.4329	33.4808	1.02675	4.15e-18	1.83e-17
PTGES3P1	2.21579	5.33578	1.26788	2.95e-17	1.18e-16
HHATL	0.0133611	1.67265	6.96795	0.00592426	0.00709789
FTLP3	7.28589	15.302	1.07055	0.000285644	0.000377735
EIF4ENIF1	1.36504	2.83381	1.0538	4.54e-21	3.16e-20
ZNF321P	0.0861772	0.264251	1.61653	0.00101034	0.0012825
PRELID3A	0.056646	0.233562	2.04376	1.04e-07	1.77e-07
GOLT1B	4.09316	9.15376	1.16115	1.13e-23	1.4e-22
C11orf98	1.52212	3.28749	1.11091	2.97e-20	1.78e-19
AC010247.2	0.073208	0.802411	3.45427	0.00846826	0.0100299
AC091390.3	0.121001	0.425847	1.81532	2.59e-15	8.32e-15
KIAA1841	0.119222	0.569072	2.25497	8.04e-26	2.13e-24
FAM13A	3.18829	1.35287	-1.23676	8.48e-17	3.2e-16
RELB	3.75791	8.46013	1.17075	1.19e-11	2.75e-11
ZKSCAN8	1.04603	2.34768	1.16631	1.24e-13	3.39e-13
TXNRD1	6.76314	28.1066	2.05514	1.93e-17	7.87e-17
LYPD1	0.124707	3.11902	4.64448	1.41e-17	5.83e-17
AC073073.1	0.132719	0.534361	2.00944	8.93e-11	1.92e-10
INAFM1	3.65808	7.86671	1.10467	1.13e-13	3.1e-13
C2orf16	0.120951	0.30706	1.3441	3.26e-10	6.68e-10
CCDC71L	11.4034	5.24663	-1.12	9.53e-07	1.51e-06
RAD51C	0.720814	1.83354	1.34693	1.8e-25	4.15e-24
WDR73	0.125509	0.255745	1.02691	1.43e-14	4.25e-14
HLA-U	0.504073	1.68546	1.74144	0.000146225	0.000197101
UGGT1	3.71955	8.97236	1.27036	2.3e-21	1.69e-20
XRCC6	32.2508	64.5826	1.00181	9.42e-25	1.63e-23
DDX51	1.38081	2.96313	1.1016	7.75e-24	1.01e-22
DKC1	4.09769	9.79784	1.25765	3.72e-21	2.63e-20
NME7	0.643527	1.36227	1.08194	4.98e-17	1.93e-16
ZNF384	0.88422	1.97681	1.16069	6.95e-13	1.78e-12
SNCAIP	0.115128	0.556	2.27185	5.41e-06	8.1e-06
FMNL3	0.444417	1.15928	1.38324	4.41e-15	1.38e-14
HNRNPUP1	0.119733	0.240416	1.00572	5.8e-06	8.67e-06
RAD51B	0.125924	0.258468	1.03744	2.19e-13	5.87e-13
ZNF426	0.41964	0.895245	1.09313	5.9e-06	8.82e-06
TCTN2	0.352979	0.945428	1.42139	1.92e-06	2.97e-06
AC006213.5	0.103266	0.378892	1.87542	3.09e-06	4.72e-06
PVT1	0.118649	0.929567	2.96986	2.9e-20	1.74e-19
PLAGL2	0.840198	1.98532	1.24057	4.07e-12	9.73e-12
OPA3	1.47828	2.99586	1.01905	1.7e-22	1.56e-21
AC114763.1	0.0904363	0.237236	1.39135	6.27e-14	1.76e-13
AP002336.2	0.114238	0.247763	1.11692	2.29e-07	3.79e-07
AC010319.4	0.0848218	0.255919	1.59318	5.59e-13	1.44e-12
NT5DC2	0.592187	6.25914	3.40184	3.56e-23	3.87e-22
PTP4A2P1	0.338204	0.970328	1.52058	1.06e-11	2.45e-11
ALB	34010.4	14088.9	-1.27141	6.53e-21	4.41e-20
ZNF432	0.357805	1.00078	1.48388	5.65e-17	2.17e-16
PLEKHA8	0.297257	0.75452	1.34385	1.06e-20	6.9e-20
MSLN	0.0885225	1.03597	3.5488	0.0053295	0.00641108
LINC02041	0.0809132	1.09288	3.75561	0.00272886	0.00336465
MYLK-AS1	0.0974086	0.699674	2.84456	7.53e-27	3.5e-25
VASH2	0.0354505	0.276643	2.96415	1.02e-17	4.31e-17
SPHK1	0.74171	5.34772	2.85	8.75e-05	0.000119969
ZNF611	0.200537	0.448623	1.16164	0.000351681	0.000461732
PRKY	0.105875	0.237321	1.16448	0.000367118	0.000481394
TMSB10	277.865	1082.4	1.96178	5.91e-12	1.39e-11
PUSL1	1.70598	4.5231	1.40671	7.95e-21	5.28e-20
AC012313.1	0.609874	1.30476	1.09721	9.7e-17	3.63e-16
ESR1	2.14305	0.557843	-1.94173	1.04e-22	1.01e-21
ZNF426-DT	0.101261	0.390624	1.9477	5.97e-08	1.03e-07
RHBDL3	0.0145412	0.457966	4.97702	3.97e-09	7.47e-09
AC093673.1	3.16343	7.33399	1.21311	2.1e-11	4.74e-11
CYP2F2P	0.215668	0.489213	1.18165	0.0132634	0.015457
BAX	7.32162	21.101	1.52708	7.52e-23	7.48e-22
CDC42SE1	5.54028	12.2051	1.13946	4.79e-16	1.66e-15
TRAPPC9	2.55603	5.53464	1.11459	1.47e-21	1.12e-20
AC103706.1	0.254451	1.34263	2.3996	7.37e-21	4.92e-20
TPRKB	3.22436	7.48556	1.2151	6.45e-26	1.79e-24
TCIRG1	8.09384	20.6094	1.3484	3.06e-16	1.09e-15
PDSS1	1.17413	3.37173	1.5219	1.29e-21	9.96e-21
DMWD	1.23178	2.9047	1.23765	1.66e-25	3.87e-24
AC098934.1	0.348147	1.9404	2.47859	1.85e-17	7.57e-17
CUTA	41.2164	102.296	1.31146	6.58e-24	8.76e-23
DGKQ	1.45744	4.03087	1.46765	4.12e-23	4.38e-22
TMEM178A	0.314351	0.870857	1.47006	9.09e-06	1.34e-05
WASH8P	1.31	3.84967	1.55517	1.34e-16	4.94e-16
SH3BP5L	1.98829	5.82232	1.55007	4.98e-27	2.68e-25
JMJD4	1.70397	5.05747	1.56952	5.33e-27	2.81e-25
AL139100.1	0.13803	0.658487	2.25417	2.44e-16	8.75e-16
CNTD1	0.0724316	0.234551	1.69521	9.04e-21	5.94e-20
AC073195.1	0.0923372	0.374862	2.02137	2.74e-21	1.99e-20
AC073842.2	0.0355886	0.299099	3.07113	3.3e-17	1.31e-16
GBA	5.56523	22.7009	2.02824	3.64e-28	5.52e-26
NIPAL2	1.94336	5.79967	1.57742	2.41e-14	7.06e-14
NCAPH2	4.85879	14.1173	1.53879	1.2e-25	2.96e-24
RNU6-925P	0.227795	0.557574	1.29143	2.99e-05	4.25e-05
RPL7AP30	0.245674	0.511709	1.05858	4.72e-07	7.66e-07
CR936218.2	0.312461	0.861487	1.46315	0.0014081	0.00176857
LINC01093	30.8268	4.4664	-2.787	2.29e-25	5.05e-24
AC012358.2	0.151949	0.492973	1.69792	1.93e-21	1.44e-20
MTMR9LP	0.479407	1.03734	1.11357	1.84e-12	4.52e-12
ZNF580	1.17692	4.03161	1.77634	1.39e-25	3.31e-24
AC023157.1	2.56843	7.23352	1.49381	8.15e-06	1.21e-05
UTP20	0.77427	1.62907	1.07314	1.97e-15	6.4e-15
SNORA11	0.0682794	0.343123	2.3292	1e-10	2.14e-10
HIST1H3C	0.0690141	0.315045	2.1906	1.26e-10	2.68e-10
CHODL	0.0151168	0.405887	4.74685	0.039508	0.0444555
PLEKHS1	0.0108216	0.289495	4.74155	3.59e-05	5.07e-05
AC096733.2	0.124975	0.270541	1.11421	2.67e-08	4.74e-08
AL035563.1	0.0639445	0.284249	2.15226	6.52e-18	2.82e-17
POP5	4.99344	10.8414	1.11845	3.47e-23	3.78e-22
PCSK1	0.0136743	2.30651	7.3981	4.22e-05	5.94e-05
CEP68	0.661007	1.62978	1.30194	3.79e-24	5.38e-23
PURPL	0.0816671	0.662928	3.02103	2.02e-08	3.63e-08
RPS16	108.255	255.226	1.23734	3.98e-19	2.01e-18
AC008026.1	0.363847	0.835156	1.19871	2.51e-07	4.15e-07
AC091133.3	0.0101203	0.235249	4.53886	1.51e-07	2.53e-07
GAL3ST4	0.226449	0.877472	1.95417	7.96e-08	1.36e-07
NUP133	2.3918	5.67104	1.24552	1.63e-24	2.62e-23
HAGHL	0.0480498	0.557558	3.53652	1.02e-21	7.99e-21
BAIAP2-DT	1.71926	4.87798	1.50449	8.92e-19	4.28e-18
HSP90AB2P	0.0822742	0.267745	1.70235	8.3e-12	1.93e-11
AC019257.1	0.399581	0.185852	-1.10433	4.72e-15	1.47e-14
GEMIN7-AS1	0.0623331	0.226244	1.85981	2.33e-19	1.22e-18
SUV39H1	1.62583	4.81765	1.56715	7.15e-26	1.95e-24
AP001273.1	0.0782959	0.261794	1.74142	7.18e-17	2.73e-16
AF274858.1	0.429475	1.40427	1.70918	2.73e-14	7.95e-14
PRR29	0.114026	0.285572	1.32448	1.89e-15	6.16e-15
AC079610.2	0.121345	0.279041	1.20136	0.0329271	0.0372869
CUL4B	3.76904	7.79702	1.04872	1.22e-20	7.84e-20
CCT6A	12.9514	36.8781	1.50965	2.96e-27	1.9e-25
MSS51	0.0911386	0.35174	1.94838	6.53e-21	4.41e-20
AC025171.1	0.228371	0.706025	1.62834	1.05e-12	2.64e-12
ILF3	4.48648	13.1249	1.54865	1.95e-27	1.45e-25
CCL13	0.0968633	0.582398	2.58798	2.62e-06	4.03e-06
RPS11P5	0.541264	1.2768	1.23813	5.19e-10	1.05e-09
TMEM94	2.80909	6.91963	1.30059	1.67e-24	2.67e-23
AC145207.8	0.0451904	0.452151	3.32271	3.86e-12	9.25e-12
MELK	0.10958	2.56468	4.54873	4.98e-28	6.29e-26
PIK3R6	0.145598	0.398593	1.45293	9.68e-13	2.44e-12
AHRR	0.0373075	0.235044	2.6554	2.58e-06	3.96e-06
PDLIM1P4	0.438206	0.216697	-1.01593	1.93e-14	5.72e-14
RPP21	1.50929	4.49853	1.57558	1.85e-25	4.23e-24
DOT1L	1.15023	2.61052	1.18241	7.39e-16	2.51e-15
HAUS4	3.36422	7.5553	1.16722	2.98e-12	7.21e-12
NR2C2	0.656027	1.52813	1.21994	2.68e-12	6.52e-12
SPON2	10.2949	33.2525	1.69153	1.12e-16	4.18e-16
APIP	1.64062	3.66113	1.15805	3.3e-22	2.86e-21
STC1	1.04071	3.41064	1.71248	5.21e-13	1.35e-12
PGF	0.427305	1.53329	1.84329	3.66e-13	9.59e-13
RBPMS2	2.99975	6.33231	1.07789	2.74e-09	5.22e-09
OSBPL3	0.218919	1.19601	2.44976	3.68e-22	3.16e-21
OPN1SW	0.648171	1.42449	1.136	1.98e-09	3.82e-09
AL354718.3	0.118818	0.312304	1.39419	2.12e-06	3.27e-06
RBL1	0.260646	1.0482	2.00775	2.87e-20	1.73e-19
VSIG1	0.0419896	1.13595	4.75772	1.94e-08	3.48e-08
CEP162	0.356024	0.811029	1.18778	2.47e-15	7.94e-15
AP003119.2	0.523414	1.74523	1.73739	2.72e-08	4.82e-08
ZKSCAN4	0.635197	1.69782	1.41841	9.47e-20	5.24e-19
FAM124B	0.232868	0.667843	1.52	5.85e-05	8.13e-05
NUDCD3	3.49138	6.99632	1.0028	1.28e-24	2.12e-23
SRD5A2	11.3598	4.20509	-1.43373	6.08e-17	2.33e-16
AL445189.2	0.218701	0.910555	2.05779	0.0254159	0.0290115
CHD7	0.515005	1.13892	1.14501	2.61e-12	6.35e-12
HMGB3P10	0.115261	0.278705	1.27384	3.52e-07	5.75e-07
RPS19BP1	7.65666	16.7488	1.12927	1.9e-21	1.43e-20
Z73429.1	0.204756	0.470886	1.20147	0.0173636	0.0200615
CEBPA-DT	1.43906	4.8841	1.76296	3.55e-15	1.13e-14
HMGA1	7.33578	39.0477	2.41221	5.29e-21	3.64e-20
ADGRG2	0.141236	0.626998	2.15035	0.00537246	0.00646136
SLC45A2	0.0693642	0.383419	2.46666	8.1e-05	0.000111264
AC068647.2	0.165169	0.498142	1.59261	0.0146258	0.0169843
SYT8	0.110338	1.52866	3.79227	0.0149609	0.0173637
PRPF6	19.1199	42.413	1.14943	3.56e-25	7.18e-24
LINC02210	0.151631	0.434483	1.51874	1.33e-06	2.09e-06
ADGRG7	3.47071	0.836147	-2.0534	1.78e-24	2.83e-23
NCCRP1	0.0414642	0.271471	2.71086	0.00657463	0.00785004
SP140	0.197962	0.495521	1.32372	0.0032966	0.0040393
ZNF335	1.00095	2.70211	1.43272	5.19e-27	2.77e-25
NOVA2	0.161184	0.344408	1.09541	3.66e-14	1.05e-13
NPNT	0.567868	3.43888	2.59831	0.000107178	0.000145835
C6orf89	7.01089	14.2008	1.0183	2.23e-24	3.41e-23
NFXL1	0.812971	1.88081	1.21008	9.98e-15	3.02e-14
NOX1	0.146418	0.415608	1.50512	9.7e-15	2.93e-14
MTCH1	20.7597	45.4153	1.12939	3.02e-24	4.42e-23
TACC3	0.672361	4.76435	2.82497	7.44e-26	2.02e-24
TPM2	2.04475	12.2187	2.57909	1.48e-23	1.79e-22
MED24	3.90649	9.09276	1.21884	3.74e-24	5.33e-23
AL133517.1	0.10048	0.245338	1.28787	1.3e-07	2.19e-07
MND1	0.158152	1.82477	3.52833	7.63e-27	3.53e-25
AC068987.4	0.268475	1.60506	2.57977	5.6e-14	1.58e-13
SIRPG	0.293001	0.727118	1.31129	0.00280999	0.00346118
CCT2	9.76797	21.4497	1.13483	2.06e-22	1.86e-21
GMDS	3.66598	7.7145	1.07338	3.91e-10	7.96e-10
CEP250	0.469215	1.60625	1.77538	1.85e-26	6.92e-25
DDX39B	2.08861	6.78662	1.70015	4.11e-18	1.81e-17
ZDHHC11	0.192876	0.459847	1.25348	0.000159727	0.000214607
RAMAC	3.02034	6.59158	1.12591	1.92e-24	3.01e-23
AGER	0.526634	1.25773	1.25595	1.99e-15	6.46e-15
AC010618.3	0.122001	0.308705	1.33933	1.08e-15	3.61e-15
BICRA	0.694265	1.64496	1.24449	5.04e-25	9.6e-24
CCT6P1	0.718162	1.46214	1.0257	1.82e-12	4.49e-12
TRAIP	0.110523	1.28116	3.53503	4.53e-28	6.03e-26
AL356535.1	0.126851	0.296879	1.22674	0.000847741	0.0010827
FAM162B	0.185106	0.788351	2.09049	1.96e-18	8.99e-18
AC135048.3	0.202137	0.420307	1.05611	0.000564083	0.000729409
SGK494	0.0789649	0.247416	1.64766	1.09e-11	2.52e-11
TBC1D7	0.747072	2.05957	1.46302	4.48e-27	2.48e-25
CDCA7L	0.586088	1.767	1.59212	1.29e-06	2.02e-06
CRIP3	0.474482	3.33951	2.81521	7.54e-22	6.12e-21
PCDH12	0.990427	2.24664	1.18164	1.39e-15	4.58e-15
CLIC3	0.313919	1.2895	2.03834	0.0311875	0.0353769
AC139769.1	0.0462219	0.259649	2.48991	0.00430043	0.00521566
TSC1	0.723672	2.14458	1.56729	2.41e-24	3.63e-23
TMEM241	0.41703	0.890926	1.09515	5.16e-15	1.6e-14
AC092171.3	0.222339	0.84943	1.93373	4.57e-18	2.01e-17
ASF1B	0.347758	4.55797	3.71224	2.03e-26	7.47e-25
SVBP	3.92954	8.01478	1.0283	2.52e-12	6.14e-12
ONECUT1	1.36432	2.9358	1.10557	0.000149793	0.000201732
C12orf49	0.918897	2.80684	1.61097	1.11e-15	3.72e-15
RPS18	221.021	544.654	1.30116	1.8e-18	8.28e-18
TMEM229B	0.275232	0.577146	1.06829	3.98e-05	5.61e-05
TRPC1	0.138664	0.409549	1.56244	9.57e-06	1.41e-05
AC079140.2	0.415835	0.875297	1.07376	8.53e-05	0.000117002
PLEKHH3	2.13598	4.46705	1.06443	3.51e-12	8.46e-12
TNFRSF4	0.297797	2.18837	2.87745	6.79e-26	1.88e-24
ETV2	0.385344	1.00125	1.37758	1.38e-17	5.71e-17
RAD51-AS1	0.343281	1.05652	1.62186	7.47e-20	4.19e-19
AP003392.3	0.191844	0.392082	1.03122	5.94e-05	8.25e-05
KCTD6	1.63312	3.74737	1.19825	3.27e-14	9.45e-14
TUBD1	0.807098	1.71052	1.08362	1.11e-18	5.26e-18
FAM83D	0.603309	5.35644	3.15031	7.78e-25	1.38e-23
MFSD3	10.97	28.2711	1.36577	2.6e-16	9.32e-16
NRCAM	0.175545	1.48406	3.07964	0.000106635	0.000145148
ANXA10	19.8072	8.00847	-1.30643	1.45e-16	5.34e-16
MIR4258	0.0636694	0.347797	2.44958	6.74e-09	1.25e-08
AP002840.2	0.328938	0.681453	1.0508	8.59e-11	1.85e-10
RNU6-510P	0.169242	0.365742	1.11174	0.000763331	0.000978711
PPP1R13L	1.06786	3.19572	1.58142	7.64e-17	2.9e-16
CD177	0.0398048	0.451355	3.50325	0.00124004	0.0015635
AC083900.1	0.709693	1.4993	1.07902	0.029865	0.0339206
RPL23	40.5102	88.7183	1.13095	5.38e-18	2.34e-17
PRR16	0.0844072	0.346746	2.03844	4.12e-13	1.07e-12
TSPEAR-AS1	0.130088	0.915088	2.81442	1.52e-09	2.95e-09
PLEKHG6	0.886053	2.17946	1.29851	0.000416062	0.000543267
C17orf75	1.20554	2.48924	1.04602	1.43e-22	1.35e-21
PKM	4.01864	25.2435	2.65114	1.86e-14	5.52e-14
AC005261.3	1.47734	2.97379	1.00929	9.39e-18	3.98e-17
AC137932.1	0.28089	0.805178	1.5193	5.17e-11	1.13e-10
FAM200A	0.807691	1.93951	1.26381	3.61e-25	7.25e-24
HLA-K	1.40562	3.52109	1.32481	6.1e-08	1.05e-07
NPM1P27	0.652171	1.8573	1.50988	2.82e-16	1.01e-15
AP000593.3	0.0234597	1.49666	5.99541	1.27e-10	2.69e-10
C12orf65	1.09016	2.19812	1.01173	3.43e-24	4.92e-23
DICER1-AS1	0.353131	0.754735	1.09577	1.27e-11	2.91e-11
CLGN	1.10305	4.60144	2.06059	2.65e-05	3.78e-05
HOXA-AS2	0.105538	0.412104	1.96525	2.87e-07	4.72e-07
LY6E	132.082	49.9572	-1.40267	3.07e-18	1.37e-17
SEMA6C	0.792292	3.46687	2.12953	7.08e-21	4.75e-20
HIST1H1C	56.3204	226.416	2.00725	8.93e-12	2.07e-11
PTTG1	0.431971	9.12357	4.40059	1.45e-27	1.2e-25
RPL3L	0.10465	0.213935	1.0316	0.000495853	0.000643725
TCHP	0.542118	1.4336	1.40296	1.92e-23	2.26e-22
LINC02542	1.50181	3.8696	1.36548	1.67e-07	2.79e-07
CCAR1	3.0159	6.41184	1.08815	5.31e-19	2.62e-18
AC034231.1	0.254385	0.768437	1.59491	2.31e-15	7.47e-15
YBEY	3.40617	6.95151	1.02918	5.34e-14	1.52e-13
NDUFAF2	5.39847	13.2799	1.29862	5.89e-23	6.04e-22
AC009318.4	0.140965	0.364906	1.37219	2.91e-06	4.46e-06
GINS4	0.104204	0.606814	2.54184	4.88e-17	1.89e-16
NUP37	1.16205	3.33913	1.5228	1.28e-26	5.22e-25
DDIT3	9.15751	26.0193	1.50655	3.18e-17	1.26e-16
ZNF532	0.294569	0.971768	1.722	8.26e-12	1.92e-11
CRAMP1	0.307602	0.951223	1.62872	2.15e-23	2.48e-22
AC004816.1	0.145398	0.996639	2.77707	1.32e-22	1.25e-21
REG1A	0.0372477	66.1233	10.7938	2.49e-08	4.43e-08
SCARA3	1.13129	5.53577	2.29082	8.34e-10	1.66e-09
MIR589	0.0442727	0.408154	3.20462	1.75e-11	3.97e-11
ZNF852	0.132232	0.296402	1.16449	1.69e-15	5.55e-15
ZMYM1	0.56645	1.21421	1.1	5.76e-14	1.62e-13
IL34	0.832807	2.22126	1.41533	5.27e-05	7.35e-05
PSIP1	2.44674	5.14387	1.07199	2.83e-10	5.82e-10
EXO1	0.0635071	1.2939	4.34866	2.45e-27	1.7e-25
AC087741.2	0.352441	1.30265	1.886	1.72e-13	4.66e-13
CLASRP	2.46184	6.17389	1.32644	3.43e-25	6.99e-24
AC004980.1	0.182292	0.420801	1.20688	5.61e-18	2.44e-17
PPIC	8.58145	17.2199	1.00479	9.03e-16	3.04e-15
AC132938.1	0.100497	0.460054	2.19465	2.87e-06	4.4e-06
A4GALT	0.767553	2.39929	1.64427	2.15e-12	5.27e-12
TMEM206	0.397479	1.60099	2.01002	9.31e-27	4.08e-25
DNAJC9-AS1	0.072107	0.37298	2.37089	1.64e-25	3.83e-24
TBCC	4.23504	11.125	1.39335	1.42e-25	3.39e-24
PAFAH1B3	2.18346	13.9551	2.67611	2.23e-19	1.17e-18
CDC45	0.170876	2.37975	3.79979	2.2e-26	7.98e-25
SCAF1	7.38049	16.0939	1.12473	1e-25	2.55e-24
MAU2	1.38176	3.00787	1.12224	5.69e-20	3.25e-19
RAVER2	0.328732	1.18641	1.85162	4.28e-06	6.46e-06
AC135584.1	1.97201	0.877218	-1.16866	1.86e-13	5.01e-13
CRTC1	0.835223	1.78956	1.09938	3.95e-20	2.31e-19
SSR2	11.6603	41.8795	1.84464	8.87e-29	3.64e-26
CENPU	0.482249	3.64216	2.91694	8.09e-25	1.42e-23
MRM1	1.90739	4.72414	1.30845	4.84e-23	5.06e-22
SCGB3A1	1.21821	0.413664	-1.55823	2.34e-09	4.48e-09
GCC2-AS1	0.109148	0.299138	1.45453	1.42e-06	2.22e-06
IFT27	1.23958	2.79839	1.17475	1.06e-23	1.33e-22
S100A4	9.69162	21.6052	1.15657	0.000222603	0.000296271
CACYBP	3.77931	12.6972	1.74831	6e-27	3.02e-25
AL591845.1	0.11047	0.428249	1.9548	8.63e-15	2.63e-14
AC016405.2	0.109208	0.346047	1.6639	8.11e-09	1.49e-08
VPS52	5.30446	10.6947	1.01162	2.01e-19	1.06e-18
TDP1	0.723445	1.49768	1.04978	5.19e-19	2.57e-18
PRUNE1	3.46285	9.61136	1.47278	5.02e-23	5.23e-22
STIP1	8.39432	25.5146	1.60384	1.37e-26	5.47e-25
AC006026.3	0.2707	0.648452	1.2603	0.00128412	0.00161798
IPO5P1	0.993388	2.55416	1.36242	5.94e-11	1.3e-10
MIR4477B	0.116569	0.292431	1.32691	0.0226702	0.0259912
SPIN2B	0.400097	0.803327	1.00564	6.29e-16	2.15e-15
CAPN8	0.0377577	0.451308	3.57927	2.89e-12	7e-12
IL1RN	42.1808	14.7112	-1.51967	2.19e-11	4.94e-11
DLGAP5	0.0836933	1.88941	4.49668	2.55e-27	1.72e-25
TMEM54	3.02803	10.3537	1.77369	3.35e-06	5.11e-06
BLVRA	3.27671	12.0796	1.88226	5.93e-14	1.67e-13
GNRHR2	0.108131	0.299335	1.46899	1.28e-16	4.75e-16
ITGAV	3.37171	9.07606	1.42859	7.54e-09	1.39e-08
NSMCE2	1.85566	7.6083	2.03565	6.37e-29	3.32e-26
FAM24B	0.0755517	0.544268	2.84878	4e-15	1.26e-14
GMPSP1	0.134525	0.328754	1.28914	1.66e-08	2.99e-08
AC124045.1	0.0920602	0.232465	1.33636	4.52e-08	7.88e-08
PDE7A	0.574264	1.45452	1.34076	3.24e-14	9.37e-14
SNHG10	0.455102	1.51893	1.7388	1.56e-23	1.87e-22
SLC6A8	0.496972	6.25034	3.6527	7.21e-13	1.84e-12
SGSM2	1.03638	2.50064	1.27074	1.12e-16	4.18e-16
SNORA13	0.17443	0.410081	1.23326	3.17e-06	4.84e-06
CAVIN3	1.44613	5.66613	1.97017	5.1e-14	1.45e-13
ZNF439	0.10584	0.232774	1.13704	0.0429269	0.0481337
AL451085.2	0.333504	0.708317	1.08669	1.03e-12	2.6e-12
PPBP	0.592239	0.221078	-1.42162	1.8e-17	7.38e-17
TOMM34	6.72928	13.9844	1.0553	2.09e-21	1.55e-20
SATB2	0.42155	1.05505	1.32353	2.76e-13	7.31e-13
TCF20	2.02901	4.42064	1.12348	3.42e-17	1.35e-16
DDX12P	0.0829848	0.555514	2.7429	2.04e-24	3.15e-23
NPFFR2	0.00512006	0.649273	6.98652	6.45e-08	1.11e-07
LMO7-AS1	0.0796172	0.303459	1.93035	0.000156963	0.000211081
ZNF440	0.327736	0.661991	1.01428	2.57e-15	8.24e-15
CCDC18-AS1	0.248727	1.02418	2.04184	6.26e-23	6.37e-22
PLA2G7	1.73344	4.02391	1.21496	0.000584406	0.000755102
CCDC142	0.414464	1.28594	1.63351	2.75e-25	5.86e-24
PCOLCE2	3.29793	7.20229	1.1269	0.0431802	0.0484112
CLUHP3	0.692981	1.43496	1.05012	1.88e-11	4.26e-11
PCED1A	4.56233	12.8509	1.49403	1.15e-23	1.43e-22
AL671277.1	2.9657	7.69746	1.37601	0.00119661	0.0015109
HSP90AB3P	0.0815268	0.324708	1.9938	2.34e-18	1.06e-17
DUSP7	0.96541	2.15149	1.15612	1.84e-19	9.76e-19
SCIMP	1.1335	0.560297	-1.01652	5.71e-12	1.35e-11
TMEM67	0.120013	0.293355	1.28946	1.73e-09	3.35e-09
AC005696.1	0.36597	0.830937	1.18301	1.47e-08	2.65e-08
C2orf15	0.112871	0.376813	1.73917	2.46e-06	3.78e-06
AVL9	1.05349	2.35533	1.16076	9.8e-21	6.4e-20
HOXD8	0.031903	0.412849	3.69385	6.75e-21	4.55e-20
SNHG12	0.473602	1.81127	1.93525	7.1e-22	5.79e-21
ATP2B4	3.01654	6.55852	1.12047	1.4e-08	2.53e-08
AC114730.3	0.101313	0.298498	1.5589	1.77e-10	3.71e-10
MAP10	0.50041	1.42142	1.50615	6.24e-13	1.6e-12
AC005046.1	0.154108	0.441008	1.51686	1.71e-10	3.59e-10
PLAC8L1	0.113302	0.483308	2.09277	1.37e-15	4.51e-15
THRSP	87.3375	43.4787	-1.00629	9.26e-13	2.34e-12
SLC2A1	0.680047	2.53401	1.89771	3.92e-05	5.53e-05
MIR4453HG	0.201287	0.509257	1.33914	9.03e-16	3.04e-15
GPI	20.788	42.1997	1.02148	1.93e-16	7.02e-16
PARGP1	0.102525	0.217633	1.08591	9.56e-07	1.52e-06
ATF6B	9.16188	22.0555	1.26742	6.53e-22	5.35e-21
AC084036.1	1.12805	3.56544	1.66025	4.51e-16	1.57e-15
HIST1H3H	0.476459	3.07112	2.68834	4.86e-15	1.52e-14
ZNF385A	2.20167	4.5744	1.05499	1.71e-06	2.66e-06
TRIM55	5.62258	12.36	1.13637	0.00640959	0.00765794
GNA14	1.6043	0.708419	-1.17927	1.11e-18	5.26e-18
AP001453.2	0.292719	1.2141	2.0523	1.39e-14	4.14e-14
AC092164.1	0.0950259	0.287861	1.59898	3.29e-16	1.16e-15
EXOC4	2.3486	4.71032	1.00402	1.14e-24	1.92e-23
FNDC10	0.31407	1.59256	2.34219	2.4e-07	3.97e-07
KRT10	4.39576	9.42227	1.09996	2.63e-16	9.4e-16
BUB1B	0.0800615	1.62412	4.3424	2.75e-26	9.29e-25
TGFB2	0.242074	0.973947	2.00839	9.02e-05	0.000123583
DCAF4L2	0.00252925	3.35227	10.3722	1.04e-07	1.77e-07
PGP	2.46276	8.34456	1.76056	1.37e-25	3.29e-24
UBE2Q1	8.75401	23.5532	1.42791	4.06e-28	5.84e-26
ZNF256	0.429418	1.07436	1.32302	9.24e-07	1.47e-06
LINC01549	0.128305	2.12859	4.05225	0.000559799	0.000724037
SNX22	0.385262	2.18806	2.50574	1.46e-18	6.8e-18
TRIM6	0.151821	0.598678	1.97941	8.94e-08	1.53e-07
PRRT3-AS1	0.442701	1.74838	1.98161	2.87e-10	5.91e-10
TMEM88	1.47708	3.15772	1.09614	7.06e-11	1.53e-10
SNORD51	0.0994213	0.312607	1.65272	0.000149519	0.000201395
PDCD6	3.13209	6.93446	1.14666	8.01e-28	8.25e-26
VEGFD	0.26625	2.45003	3.20195	1.79e-06	2.79e-06
TECPR1	1.21878	3.16286	1.37579	5.58e-25	1.05e-23
LINC01287	0.00410799	2.93695	9.48167	3.81e-10	7.77e-10
CDHR2	14.2332	5.71486	-1.31647	1.26e-13	3.45e-13
KIAA0232	2.70361	5.56256	1.04086	2.97e-18	1.33e-17
AL354696.1	0.304159	0.608823	1.0012	5.79e-09	1.08e-08
ZNF343	0.764686	1.62671	1.08902	1.47e-20	9.33e-20
SNHG25	0.651616	5.01862	2.9452	1.99e-23	2.33e-22
DANCR	4.42438	11.7866	1.4136	4.06e-09	7.64e-09
AL360181.1	1.3104	2.76498	1.07727	0.0270174	0.0307784
SIX2	0.00404132	0.642481	7.31268	2.43e-21	1.78e-20
LRRC75A-AS1	18.1646	37.6602	1.05191	5.89e-08	1.02e-07
KLHL17	0.446441	1.39874	1.64758	1.52e-23	1.83e-22
SLC45A1	0.100612	0.302131	1.58637	2.23e-16	8.05e-16
CA4	0.0420767	0.569383	3.7583	5.34e-07	8.64e-07
AC131097.3	0.160723	0.487649	1.60126	0.0134829	0.0157029
MPP3	0.0930328	0.591675	2.66899	5.11e-15	1.59e-14
SLC6A14	0.00260953	0.233139	6.48125	0.000519229	0.000673391
AC008764.2	0.420982	1.18444	1.49237	8.15e-11	1.76e-10
TTC7A	2.10549	4.50741	1.09814	2.76e-14	8.02e-14
ZHX1-C8orf76	0.188391	0.768014	2.0274	1.26e-24	2.1e-23
LRRC39	0.111979	0.429877	1.94069	7.7e-14	2.14e-13
HAS3	0.130918	0.316563	1.27383	1.02e-12	2.57e-12
UPK1A-AS1	0.0200683	0.343395	4.09688	6.26e-07	1.01e-06
TMEM106C	4.42913	19.8351	2.16296	4.19e-26	1.3e-24
MRPL52	5.95579	12.92	1.11725	1.58e-21	1.2e-20
SMARCB1	9.26923	20.4679	1.14284	8.6e-22	6.87e-21
ACSM3	8.26917	3.08038	-1.42463	3.51e-21	2.5e-20
CDK5R1	0.132233	0.531763	2.0077	1.57e-17	6.45e-17
AL353807.2	0.0504831	0.250593	2.31147	1.09e-11	2.52e-11
AL451165.2	2.1053	4.60508	1.1292	6.73e-12	1.58e-11
ACADS	72.1009	32.0587	-1.1693	9.35e-22	7.4e-21
RARG	0.609254	1.2738	1.06402	1.02e-07	1.74e-07
AC073575.2	0.0766364	0.250974	1.71143	3.51e-14	1.01e-13
GCN1	3.97172	9.11516	1.1985	3.98e-23	4.24e-22
LINC01943	0.0709418	0.352903	2.31456	7.25e-17	2.76e-16
AP3B1	2.0667	4.9461	1.25896	2.8e-24	4.13e-23
AL133370.1	0.00763825	0.401755	5.71693	7.81e-07	1.25e-06
APLP1	0.102402	1.41362	3.78708	3.46e-07	5.67e-07
ZDHHC24	1.39053	3.09016	1.15205	7.43e-23	7.4e-22
BBOX1	12.2886	5.50082	-1.1596	4.39e-13	1.14e-12
DQX1	0.00765524	0.857228	6.80709	2.14e-09	4.12e-09
RAB11FIP1P1	0.0820875	0.241114	1.55448	3.86e-06	5.85e-06
MYO15B	1.02715	4.25819	2.05159	2.49e-19	1.3e-18
PCNPP1	0.0785248	0.224043	1.51255	2.52e-12	6.15e-12
OTUD6B	0.878277	2.37391	1.43452	3.81e-21	2.69e-20
ZBTB17	2.11437	4.38108	1.05106	7.65e-24	9.98e-23
MIR616	0.144368	0.652223	2.17562	2.24e-08	3.99e-08
HNRNPA1P48	0.493927	1.20819	1.29048	4.72e-18	2.07e-17
AP006284.1	0.195997	0.824573	2.07282	7.63e-14	2.13e-13
SF3B4	10.8059	36.5805	1.75926	3.52e-27	2.14e-25
LARGE2	0.656264	2.65648	2.01717	0.007907	0.00938647
AC011445.2	0.303189	2.8056	3.21002	8.52e-21	5.62e-20
ASS1P1	1.91785	0.777475	-1.30262	2.6e-16	9.32e-16
AP001363.2	0.0569817	0.228589	2.00418	1.48e-11	3.39e-11
AL159163.1	0.150128	0.335871	1.16171	4.21e-05	5.92e-05
FTCD-AS1	0.111683	0.247021	1.14522	0.00896274	0.0105983
TP53I11	1.70364	4.36525	1.35744	2.21e-14	6.5e-14
OXT	4.63121	2.29837	-1.01078	4.71e-14	1.34e-13
CENPL	0.115657	0.993312	3.10239	3.31e-28	5.21e-26
DSN1	1.73279	6.69976	1.95101	3.71e-27	2.23e-25
TMEM200B	1.16016	2.75297	1.24666	0.000921643	0.00117411
MED20	1.88858	4.64956	1.29979	2.12e-24	3.26e-23
BIRC7	0.0688317	0.591681	3.10367	0.000356221	0.000467582
CACNA2D3	0.035241	0.229674	2.70426	0.000144687	0.000195093
AL050341.2	0.901121	2.17959	1.27427	7.24e-16	2.47e-15
PNISR	1.68947	3.40318	1.01032	2.55e-11	5.71e-11
RFC3	0.922598	3.18598	1.78796	4.3e-22	3.64e-21
CDK5RAP1	2.33619	5.06258	1.11571	1.72e-28	4.39e-26
HCG14	0.143999	0.300767	1.06258	0.0120865	0.0141298
TRIO	0.882198	2.06943	1.23006	3.16e-15	1e-14
PTPN23	3.71282	8.51825	1.19804	2.43e-23	2.77e-22
TIMELESS	2.34522	6.5519	1.48219	6.76e-21	4.55e-20
ZMAT5	2.24678	4.99852	1.15364	1.92e-23	2.26e-22
PTGFRN	2.61317	7.06276	1.43443	7.15e-14	2e-13
CRELD1	5.52818	11.135	1.01023	4.33e-23	4.58e-22
PRR15	0.189481	0.934122	2.30155	0.0147493	0.0171229
HMBS	2.84493	6.07767	1.09513	4.39e-23	4.63e-22
SMIM29	2.939	8.48834	1.53015	1.99e-23	2.33e-22
AC007406.3	0.115266	0.239822	1.05699	6.45e-07	1.04e-06
ZNF526	0.889018	2.26145	1.34696	3.22e-28	5.21e-26
PRIM1	0.936742	3.70668	1.98441	4.14e-21	2.9e-20
FOXC1	0.39899	1.16622	1.54742	0.00209615	0.00260396
MCM7	4.62004	20.7669	2.16831	1.39e-26	5.51e-25
GPS2	0.329321	0.771331	1.22786	7.1e-17	2.71e-16
WIPF2	2.06266	4.21033	1.02943	2.13e-19	1.12e-18
CCDC154	0.0624047	0.361402	2.53388	2.89e-17	1.15e-16
KIFC1	0.223027	5.17819	4.53716	3.95e-28	5.83e-26
KIF18B	0.0543679	1.58044	4.86143	7.58e-28	8.01e-26
MROH6	0.64254	2.47509	1.94562	7.67e-11	1.66e-10
PTGDR2	0.18069	1.1519	2.67243	6.01e-12	1.41e-11
AADAT	11.0373	2.43165	-2.18237	7.44e-26	2.02e-24
SPACA9	0.600405	1.41221	1.23394	3.19e-16	1.13e-15
STT3A	9.44512	21.1236	1.16121	8.19e-23	8.11e-22
LINC01151	0.419654	2.83789	2.75754	1.2e-06	1.9e-06
YJEFN3	0.128661	0.718938	2.4823	8.63e-19	4.15e-18
AP000553.2	0.0181065	0.274425	3.92183	7.24e-18	3.11e-17
STPG1	0.200963	0.478058	1.25026	3.95e-16	1.38e-15
IL4I1	0.408676	1.90042	2.21729	4.63e-08	8.07e-08
SNORD62B	0.244186	0.502923	1.04236	0.00618415	0.00739599
SLC47A1P1	0.0948722	0.237003	1.32085	5.18e-07	8.38e-07
ZNF496	0.71474	1.71154	1.25981	1.96e-06	3.04e-06
TTK	0.0548525	1.30089	4.5678	3.81e-27	2.27e-25
SAFB2	3.529	7.15372	1.01943	7.03e-25	1.28e-23
LENG8	3.70488	10.5646	1.51174	2.75e-19	1.42e-18
UBE2A	3.38676	8.45248	1.31947	5.26e-27	2.79e-25
CDH19	0.55365	0.230311	-1.26539	1.65e-17	6.8e-17
MAPK3	3.65701	9.50819	1.37851	5.73e-26	1.65e-24
BPGM	2.31191	5.67858	1.29644	2.04e-24	3.15e-23
AC093726.2	0.339857	0.708598	1.06004	3.54e-12	8.53e-12
C7orf43	2.05376	4.18509	1.02699	4.77e-18	2.09e-17
SLCO2A1	0.707529	2.42229	1.77551	2.16e-07	3.59e-07
GLIS2	0.88529	2.99402	1.75786	2.26e-06	3.48e-06
CD36	3.14725	7.61252	1.27428	0.0439476	0.0492451
ZMYND19	2.50469	6.47226	1.36964	6.36e-26	1.77e-24
LAIR2	0.0589523	0.344428	2.54658	2.48e-09	4.75e-09
AC103691.1	0.443405	0.929335	1.06757	8.7e-08	1.49e-07
AL663023.1	0.141122	0.389234	1.4637	0.00386541	0.00470618
ZIC4	0.016293	0.278499	4.09535	3.82e-05	5.39e-05
COL5A1	1.6981	5.50647	1.69721	0.00316825	0.00388717
CYB5RL	0.124683	0.388129	1.63827	2.47e-20	1.5e-19
AC009065.4	0.169893	0.610909	1.84633	5.94e-21	4.04e-20
AL390719.1	0.281993	1.01928	1.85382	3.53e-08	6.2e-08
ZNF740	0.885031	2.52138	1.51041	4.97e-25	9.51e-24
TOMM40L	2.07515	10.6415	2.35842	4.12e-30	1.4e-26
AC084125.2	0.122371	0.365842	1.57996	1.79e-11	4.06e-11
ZNF414	1.68871	3.69094	1.12807	5.4e-23	5.61e-22
AC145343.1	0.145612	0.786465	2.43326	5.73e-18	2.49e-17
UQCRHL	0.373549	0.950786	1.34782	1.05e-19	5.75e-19
ANKHD1-EIF4EBP3	0.148051	0.311769	1.07438	8.17e-18	3.48e-17
KLK4	0.00455927	0.938292	7.68509	0.000193244	0.000258247
RBMX	6.07238	13.6534	1.16893	7.39e-25	1.33e-23
AC016550.2	0.000625726	0.255115	8.6714	1.11e-11	2.57e-11
CCNA2	0.282182	5.21444	4.20782	3.92e-27	2.29e-25
TATDN2	1.40971	3.57288	1.34169	1.28e-25	3.12e-24
STX3	1.84892	3.92185	1.08485	2.65e-07	4.37e-07
AC073850.1	0.084309	0.252751	1.58396	0.0181287	0.0209152
AC132942.1	0.26833	0.555464	1.04969	3.67e-10	7.48e-10
ZNF396	0.125512	0.276208	1.13792	2.67e-15	8.56e-15
ALDH3B1	1.04183	2.51889	1.27366	1.4e-06	2.2e-06
ITFG2	0.89367	1.97686	1.1454	3.95e-20	2.31e-19
AC010331.1	0.119088	0.606362	2.34815	7.63e-22	6.19e-21
DYNLL1	18.0639	44.0089	1.28469	7.78e-25	1.38e-23
DMGDH	31.7591	15.4793	-1.03683	5.46e-16	1.88e-15
ALG3	9.73265	23.1243	1.2485	2.11e-26	7.72e-25
Z98884.1	0.144195	0.317344	1.13803	1.03e-05	1.52e-05
LINC01484	0.203283	0.553471	1.44502	1.46e-09	2.85e-09
C6orf62	17.8693	38.062	1.09087	6.74e-20	3.81e-19
AL049873.2	0.0756945	0.254108	1.74718	1.03e-07	1.75e-07
TYMP	15.6598	31.8391	1.02374	1.52e-06	2.38e-06
MRAP2	0.0770466	1.99744	4.69628	2.19e-15	7.08e-15
SWAP70	1.57003	3.71907	1.24415	1.36e-16	5.04e-16
ITGA7	1.67653	3.77243	1.17002	4.31e-13	1.12e-12
NDRG1	6.8348	25.5637	1.90312	7.08e-12	1.66e-11
SLC7A1	0.447873	1.43318	1.67806	2.47e-05	3.53e-05
RHEBL1	0.188029	0.667223	1.82722	8.75e-20	4.86e-19
ZNF445	0.67899	1.42441	1.0689	2.75e-15	8.8e-15
CD151	25.063	64.1374	1.35561	1.78e-16	6.49e-16
APEX2	4.14695	8.37864	1.01467	7.45e-22	6.06e-21
BRD8	1.78726	4.49916	1.33191	1.85e-24	2.91e-23
FBXO9	2.7997	5.99355	1.09814	1.88e-19	9.96e-19
CEP55	0.0983691	1.47711	3.90843	3.85e-25	7.63e-24
MIR378B	0.357618	1.1413	1.67418	0.000269605	0.000357005
TAZ	1.72355	5.52082	1.6795	7.52e-29	3.64e-26
CASP3	4.18601	8.44081	1.01181	1.98e-17	8.03e-17
PDGFD	0.980102	3.1417	1.68054	0.00244906	0.00302928
AC147651.3	0.312737	0.842778	1.4302	1.88e-08	3.38e-08
EDNRA	0.458486	0.990257	1.11092	0.000584406	0.000755102
CUEDC1	1.09974	3.69491	1.74838	3.81e-21	2.69e-20
ANKRD18EP	0.250892	0.751396	1.58251	3.18e-07	5.22e-07
TOMM20	24.2241	59.98	1.30804	2.55e-25	5.49e-24
TMEM79	0.639628	2.16368	1.75818	9.29e-28	9.17e-26
TEAD4	0.934252	2.57761	1.46415	2.02e-07	3.37e-07
IL11RA	2.18557	4.44363	1.02373	3.34e-13	8.79e-13
CASP2	0.781201	2.25746	1.53093	8.14e-21	5.39e-20
SYNJ2	1.00822	2.33407	1.21104	8.08e-10	1.61e-09
SASS6	0.278304	0.971872	1.80411	4.85e-20	2.8e-19
PCDH17	0.212657	0.852176	2.00263	2.33e-19	1.22e-18
SEC61A1	39.5484	82.6486	1.06337	1.38e-22	1.3e-21
RPL32	84.8178	172.94	1.02783	1.46e-13	3.98e-13
H2AFX	4.027	18.1564	2.1727	8.35e-24	1.08e-22
AC005523.1	0.156867	0.355087	1.17864	0.000499156	0.000647863
AL162411.1	1.6691	3.85012	1.20583	8.23e-09	1.52e-08
DCAF16	1.02288	2.87496	1.4909	8.74e-17	3.3e-16
KIF2A	0.711982	1.74775	1.29559	2.58e-14	7.53e-14
RPL39P38	0.142508	0.443989	1.63948	4.09e-09	7.68e-09
EIF4A3	5.63785	11.791	1.06447	5.29e-21	3.64e-20
CHST2	0.454629	1.07558	1.24236	3.79e-07	6.19e-07
PYCR3	2.9301	9.07281	1.6306	9.42e-25	1.63e-23
RPL36	66.8618	148.2	1.14829	5.97e-15	1.84e-14
LINC02365	0.0789627	2.90649	5.20196	1.32e-12	3.29e-12
CHRDL2	1.01487	2.40309	1.24359	0.00282135	0.0034746
CREB3L2	2.61973	6.14405	1.22977	2.66e-18	1.2e-17
AL049872.1	0.215085	0.498328	1.21219	1.65e-09	3.2e-09
RNF187	19.4693	51.8971	1.41445	2.75e-25	5.86e-24
TCF21	0.414143	0.196167	-1.07805	1.62e-16	5.95e-16
BRI3BP	1.48376	3.4313	1.20949	3.81e-19	1.92e-18
SCNM1	2.03435	8.30713	2.02978	3.13e-28	5.2e-26
CDKN3	0.214098	5.26297	4.61953	9.9e-29	3.64e-26
HCFC1R1	8.93633	20.5754	1.20317	3.08e-19	1.58e-18
FANCF	1.43519	3.18442	1.14979	7.34e-23	7.33e-22
DMPK	0.874301	2.44274	1.4823	4.4e-17	1.71e-16
AACS	0.313285	1.0379	1.72812	1.45e-19	7.83e-19
YDJC	3.35647	8.41567	1.32613	4.35e-22	3.68e-21
ST6GALNAC4	1.0118	3.18352	1.6537	3.8e-12	9.11e-12
KTN1-AS1	0.14376	0.397428	1.46703	2.46e-19	1.28e-18
VIM	24.9113	51.2149	1.03976	1.08e-08	1.98e-08
LINC00672	0.0564109	0.229577	2.02493	4.22e-17	1.65e-16
ZDHHC23	0.563269	1.21316	1.10687	3.04e-09	5.77e-09
ARHGAP4	1.7596	5.63685	1.67964	1.27e-11	2.91e-11
RPS8	114.881	240.987	1.06882	1.54e-16	5.66e-16
TINAG	0.0127245	2.45043	7.58929	6.11e-10	1.23e-09
SFT2D2	2.27478	5.07187	1.15679	2.41e-20	1.47e-19
IRGQ	0.825996	2.43896	1.56206	1.05e-27	9.67e-26
ALDH18A1	7.39243	15.683	1.08508	4.28e-15	1.34e-14
FITM2	1.67458	3.7509	1.16344	6.01e-17	2.31e-16
GAS6-DT	0.105478	0.262533	1.31555	1.31e-05	1.91e-05
NAT9	1.92425	7.00788	1.86468	9.24e-29	3.64e-26
GRPEL2	1.22642	3.06371	1.32082	1.71e-26	6.51e-25
BCAS4	0.121122	0.628041	2.37439	1.58e-17	6.52e-17
HHIPL2	0.011176	1.60025	7.16175	1.12e-19	6.09e-19
DPYSL3	1.11534	2.47592	1.15048	0.00926957	0.0109417
CLSPN	0.03406	0.412924	3.59973	4.73e-22	3.98e-21
DDX49	6.55177	18.111	1.46691	1.92e-28	4.46e-26
TSPAN10	0.177854	0.953881	2.42312	3.66e-13	9.59e-13
ZNF468	0.486646	1.68126	1.7886	2.76e-07	4.55e-07
CLCNKA	0.0259387	0.276339	3.41326	3.6e-11	7.98e-11
CDKAL1	1.42466	2.98472	1.06698	2.63e-19	1.36e-18
NASP	3.36715	7.99313	1.24723	9.58e-20	5.29e-19
CXorf57	0.209515	0.623078	1.57236	6.31e-08	1.09e-07
KMT5C	0.422905	1.91686	2.18034	1.06e-27	9.7e-26
RALGPS1	0.216712	0.600789	1.47108	1.92e-06	2.97e-06
GCNT3	0.134552	1.438	3.41783	3.53e-09	6.67e-09
NAT14	0.938715	3.51966	1.90668	2.52e-17	1.01e-16
LINC00346	0.0788555	0.439876	2.47981	3.88e-10	7.9e-10
TP73	0.0308322	0.529801	4.10294	2.96e-23	3.29e-22
HINFP	0.511368	1.15039	1.16969	4.43e-25	8.59e-24
NDUFAF8	9.04478	20.5118	1.1813	1.13e-14	3.4e-14
RPS6KL1	0.119367	0.721804	2.59621	5.05e-21	3.48e-20
TBC1D8-AS1	0.100696	0.21473	1.09252	4.84e-09	9.05e-09
AGAP4	0.0988892	0.283312	1.5185	3.75e-16	1.32e-15
AP000894.4	0.374369	1.25962	1.75046	3.26e-13	8.6e-13
GJC1	0.0700392	0.589576	3.07344	4.53e-26	1.37e-24
ANXA2R	0.229425	0.995266	2.11706	2.41e-21	1.77e-20
UNC13B	3.43397	8.26002	1.26627	1.27e-13	3.48e-13
TSNARE1	1.05979	2.8244	1.41417	3.35e-21	2.39e-20
AC011472.1	0.217196	0.618419	1.50959	3.74e-16	1.31e-15
CTSLP2	0.128801	0.276697	1.10316	0.00470113	0.00567958
PRRX2	0.0194523	0.271338	3.80207	6.92e-07	1.11e-06
TSPO	16.6991	36.387	1.12365	7.1e-06	1.06e-05
RAPGEF3	0.194979	0.511706	1.392	1.9e-18	8.71e-18
AC007663.1	0.256782	0.696101	1.43875	0.0238759	0.0273117
CBX3	9.29728	21.6849	1.22181	2.24e-25	4.97e-24
BAMBI	7.24775	17.039	1.23323	0.000177963	0.000238342
AL031673.1	0.495194	1.84338	1.89629	2.06e-19	1.08e-18
HMGXB4	1.10265	2.26133	1.0362	9.7e-15	2.93e-14
ACAP3	1.42897	3.32132	1.21678	1.06e-19	5.8e-19
RPL7P9	5.30021	12.2075	1.20365	4.43e-05	6.22e-05
SYPL1P2	0.0250619	0.223498	3.15669	4.4e-18	1.94e-17
ATP5MC1P4	0.03902	0.458347	3.55416	9.52e-18	4.03e-17
LSM14B	3.93994	8.9763	1.18795	1.16e-19	6.32e-19
ATP8B1	2.69641	6.15517	1.19076	4.64e-11	1.02e-10
RAPSN	0.0550409	0.223876	2.02412	4.63e-15	1.45e-14
AL807757.2	0.0682903	0.307708	2.17181	2.8e-09	5.33e-09
GPATCH4	2.98448	8.36301	1.48654	4.04e-24	5.67e-23
CCZ1	0.313447	0.648828	1.04961	1e-13	2.76e-13
AC008750.3	0.0200323	0.240934	3.58824	3.61e-11	8e-11
NAV3	0.0789865	0.61757	2.96692	1.21e-05	1.78e-05
PHF19	0.450144	1.98645	2.14173	9.14e-23	8.95e-22
GAPDHP35	0.609449	1.66446	1.44947	0.000913568	0.00116401
ZFP41	0.264918	1.55767	2.55577	9.04e-28	8.98e-26
CEP131	0.695385	3.91011	2.49132	1.56e-29	1.86e-26
CBFA2T2	0.558556	2.07898	1.8961	1.16e-25	2.86e-24
AP002784.2	0.185794	0.461547	1.31277	3.43e-13	9.02e-13
AC034229.4	0.0241144	0.280543	3.54025	2.25e-19	1.18e-18
NNMT	469.383	140.667	-1.73849	1.15e-17	4.82e-17
ANXA11	7.94259	16.1327	1.02231	5.74e-19	2.82e-18
MYH3	0.1701	0.748689	2.13798	8.23e-05	0.000112981
CEP192	0.573766	1.19664	1.06045	5.17e-11	1.13e-10
AC009237.14	1.33844	3.01723	1.17267	1.64e-15	5.39e-15
SERPINH1	6.27924	22.4027	1.83501	1.75e-20	1.09e-19
ZFAT	0.359106	0.926882	1.36798	7.19e-24	9.48e-23
SCGB2A1	0.0604236	0.806278	3.73809	0.00223795	0.00277598
CCL15	5.27179	11.7892	1.1611	7.47e-13	1.91e-12
NCF2	1.94716	4.04533	1.05489	0.0117892	0.0137949
WASH2P	0.356255	0.885958	1.31433	1.13e-19	6.18e-19
EME1	0.0503455	0.81639	4.01933	1.04e-27	9.66e-26
CEP19	0.214934	0.541639	1.33344	2.9e-12	7.03e-12
MIR647	0.777295	3.70391	2.25252	1.09e-15	3.65e-15
CDKN2A	0.162719	4.09759	4.65432	1.87e-25	4.27e-24
NOP58	7.93732	16.9012	1.0904	4.13e-20	2.41e-19
MSI2	0.562666	1.43739	1.3531	5.09e-16	1.76e-15
NCS1	0.648628	1.93134	1.57414	2.87e-06	4.4e-06
CKAP2	0.713795	2.76023	1.95121	1.22e-20	7.84e-20
EPRS	6.85059	18.7746	1.45448	1.37e-25	3.29e-24
MYBPHL	0.00488686	0.358664	6.19758	2.32e-12	5.69e-12
MAPKAPK5-AS1	1.35074	3.96757	1.5545	8.83e-27	3.92e-25
RNY3P16	0.400007	1.23622	1.62784	3.21e-08	5.65e-08
YKT6	4.72272	13.2209	1.48513	4.08e-27	2.35e-25
AL021707.2	0.0525351	0.256068	2.28517	3.51e-21	2.5e-20
CYREN	2.19004	4.66997	1.09246	3.17e-18	1.41e-17
MUC20-OT1	0.327767	0.84424	1.36498	5.8e-18	2.52e-17
TMEM120B	0.320422	1.20388	1.90964	4.57e-29	3.22e-26
PPFIA3	0.507743	1.41023	1.47376	5.87e-19	2.88e-18
PRPF40B	0.166435	0.45984	1.46617	1.37e-19	7.43e-19
IGSF3	0.240884	2.36929	3.29804	8.68e-16	2.93e-15
CCDC7	0.140079	0.306441	1.12937	6.48e-16	2.22e-15
AFM	160.344	60.9671	-1.39507	1.17e-18	5.54e-18
SAPCD2	0.079131	0.989907	3.64498	5.4e-22	4.49e-21
RNU6-882P	0.238597	0.532195	1.15738	0.000529209	0.000685961
IGDCC3	0.00229353	0.27622	6.9121	1.14e-10	2.44e-10
NAP1L1	4.35896	10.7186	1.29806	1.69e-18	7.78e-18
RTN2	0.741363	2.7929	1.91351	6.45e-11	1.4e-10
ZMIZ1-AS1	0.0416379	0.241057	2.53341	1.17e-17	4.92e-17
AC064807.1	0.296467	0.696309	1.23185	1.3e-14	3.87e-14
GOLGA2P10	0.221095	0.876861	1.98768	4.68e-17	1.82e-16
ITM2A	1.71183	4.13408	1.27202	0.0018901	0.00235518
IGHV2-70D	0.857985	0.358081	-1.26067	3.79e-09	7.15e-09
TATDN3	1.80875	3.96144	1.13103	3.26e-23	3.59e-22
RPS3	47.6421	105.866	1.15192	9.7e-17	3.63e-16
LINC01843	0.945137	3.43548	1.86192	7.33e-09	1.35e-08
AC026369.2	0.198162	0.548709	1.46936	1.89e-13	5.1e-13
METTL23	6.25799	13.4268	1.10135	1.32e-23	1.62e-22
RUVBL1	1.85552	4.52875	1.28729	6.88e-26	1.89e-24
OSR2	0.0206741	0.602724	4.8656	2.66e-13	7.06e-13
SUSD4	0.894545	3.92518	2.13353	0.0197855	0.022762
AL034374.1	0.452415	1.13087	1.32172	1.47e-05	2.14e-05
AC114488.1	0.051489	0.320403	2.63755	8.24e-05	0.000113129
NME3	9.1914	22.4255	1.28679	6.38e-22	5.24e-21
ATP13A1	3.35038	8.11378	1.27605	2.54e-26	8.76e-25
MAMLD1	0.544611	1.39267	1.35455	0.023876	0.0273117
HMGB3	6.72935	15.4178	1.19606	2.17e-09	4.16e-09
ZNF467	1.24148	4.30213	1.79299	2.16e-10	4.49e-10
NFATC4	0.217787	0.878422	2.012	1.21e-12	3.03e-12
NAP1L1P1	0.119343	0.246828	1.0484	1.23e-09	2.41e-09
GBA3	29.656	9.09084	-1.70584	2.15e-20	1.32e-19
ZBTB41	0.858447	2.5249	1.55643	2.86e-17	1.14e-16
TSLP	1.37249	0.400758	-1.77599	1.59e-20	1e-19
SOX13	2.40404	6.55978	1.44819	5.61e-23	5.8e-22
NUDT1	0.946982	5.22763	2.46475	1.83e-26	6.86e-25
VPS39	2.4901	5.14742	1.04765	2.11e-22	1.89e-21
PET100	6.23422	12.8992	1.049	4.59e-15	1.43e-14
AC005089.1	0.0742991	0.407252	2.45451	5.37e-19	2.65e-18
KIF2C	0.119415	3.17031	4.73056	2.11e-28	4.46e-26
CD70	0.0600369	0.321407	2.42048	1.61e-05	2.33e-05
MBL2	53.5533	22.1774	-1.27189	7.42e-14	2.07e-13
NOL11	4.05423	8.21551	1.01892	5.34e-23	5.54e-22
SRPK1	2.56959	6.08507	1.24373	6.48e-19	3.17e-18
MYPOP	1.54316	3.97741	1.36594	1.82e-25	4.18e-24
AC156455.1	0.0865041	0.333726	1.94782	7.39e-05	0.000101817
AC243964.3	3.13926	6.59346	1.07061	8.55e-15	2.6e-14
TSEN54	2.52759	8.25669	1.7078	1.3e-26	5.27e-25
STC2	0.27725	1.96477	2.8251	1.14e-18	5.37e-18
AC107068.1	0.154634	0.423103	1.45215	1.93e-17	7.87e-17
AUNIP	0.118421	0.395019	1.738	4.57e-11	1.01e-10
UVSSA	0.3018	0.799946	1.40631	1.3e-16	4.8e-16
EFTUD2	3.30496	7.57589	1.19678	4.53e-26	1.37e-24
SHKBP1	4.12451	10.4235	1.33755	6.38e-22	5.24e-21
U62317.1	0.259178	0.800768	1.62744	1.35e-08	2.44e-08
TOMM20L	0.0989345	0.21436	1.11549	1.89e-08	3.39e-08
ATP5PDP4	0.264562	0.589287	1.15536	2.91e-05	4.14e-05
RPL7P1	0.570898	1.82657	1.67783	1.9e-14	5.62e-14
RARS	7.38242	14.9613	1.01906	8.24e-24	1.06e-22
AL390728.4	0.781843	3.87095	2.30774	2.52e-17	1.01e-16
BOD1	6.47459	14.8234	1.19501	2.83e-25	6e-24
FAM96AP2	0.0613265	0.582147	3.2468	1.37e-10	2.9e-10
CTU1	0.68913	1.76087	1.35344	3.33e-19	1.7e-18
ZC3H3	2.82754	9.72028	1.78145	2.51e-26	8.7e-25
AL844908.2	0.221688	0.550804	1.31301	1.09e-07	1.85e-07
ELMOD3	0.908056	1.9755	1.12137	1.38e-24	2.26e-23
APOF	180.591	34.7204	-2.37887	2.26e-26	8.16e-25
IGF2BP1	0.00914217	1.85759	7.66668	2.86e-16	1.02e-15
DUSP15	0.0526445	0.263676	2.32441	0.0020449	0.00254219
AP001062.2	0.117767	0.266948	1.18062	0.000334126	0.000439478
AL121906.2	0.0582242	0.653835	3.48923	4.52e-26	1.37e-24
AL133338.1	0.321228	1.06607	1.73063	6.53e-13	1.67e-12
AC136475.7	0.440161	1.32474	1.58961	0.0114241	0.0133836
MFSD6	0.552854	2.11116	1.93306	5.11e-15	1.59e-14
MFSD5	4.097	10.279	1.32705	8.7e-26	2.26e-24
CCDC77	0.499123	1.49441	1.58211	1.94e-25	4.4e-24
RPLP1	136.377	332.387	1.28526	3.43e-21	2.44e-20
CLEC16A	0.896354	1.98033	1.1436	6.23e-20	3.55e-19
MMRN1	1.33452	0.524905	-1.34619	3.57e-12	8.6e-12
AP3D1	7.92481	17.1798	1.11626	2.59e-22	2.28e-21
MTERF3	4.17086	10.344	1.31038	6.5e-24	8.67e-23
SOX2	0.0196222	0.417033	4.4096	0.000865861	0.00110558
SLC7A2	46.3749	21.3991	-1.1158	2.68e-17	1.08e-16
INPPL1	4.00732	9.91728	1.30731	4.82e-21	3.34e-20
CWC27	1.63948	3.62057	1.14298	7.68e-25	1.37e-23
LINC02476	0.000746811	0.527474	9.46414	2.25e-11	5.05e-11
SERPINB9P1	0.461221	0.937999	1.02413	6.43e-05	8.9e-05
RAD51D	0.324647	0.780619	1.26574	1.89e-20	1.17e-19
SUPT5H	6.67022	14.0448	1.07423	6.42e-27	3.12e-25
AC087392.1	2.54098	0.683237	-1.89493	7.15e-15	2.19e-14
SNRPA1	2.46739	6.12172	1.31095	1.65e-23	1.97e-22
MZT2A	3.95756	8.33373	1.07435	3.83e-12	9.19e-12
AGAP9	0.446971	0.904511	1.01696	8.59e-06	1.27e-05
TUBB2B	0.496238	1.36935	1.46438	4.69e-07	7.62e-07
CDCA8	0.252765	3.92687	3.95751	5.26e-28	6.44e-26
TEN1-CDK3	0.158354	0.391492	1.30583	2.8e-11	6.24e-11
OSGIN1	22.7432	64.4722	1.50324	1.32e-07	2.23e-07
PZP	13.2241	0.967307	-3.77305	2.27e-21	1.68e-20
UCHL5	2.79624	5.83082	1.06021	3.21e-20	1.92e-19
ARID3B	0.333668	0.778377	1.22206	8.1e-13	2.06e-12
FLNA	8.04486	21.9046	1.44509	1.25e-05	1.82e-05
AC010809.2	0.105346	0.38156	1.85678	1.84e-15	6.02e-15
AL590705.3	0.157287	0.451761	1.52216	6.19e-11	1.35e-10
CIB2	0.292786	1.4596	2.31765	4.83e-10	9.77e-10
OSR1	0.0495734	0.274938	2.47147	3.69e-07	6.03e-07
SH3GLB2	2.46432	5.96523	1.27539	1.19e-22	1.15e-21
CCDC61	1.85588	4.35025	1.229	3.18e-24	4.6e-23
AL132657.1	0.0995358	0.217472	1.12754	8.19e-06	1.21e-05
AL391244.3	0.351646	1.04979	1.5779	1.31e-20	8.37e-20
HAUS1	1.62446	4.25513	1.38924	1.79e-21	1.35e-20
SLC5A11	0.103746	0.823475	2.98867	6.36e-06	9.49e-06
SCRIB	4.14999	16.3631	1.97927	8.37e-27	3.76e-25
ZWINT	0.862961	7.93388	3.20066	6.28e-26	1.76e-24
CCDC88A	0.606144	1.56113	1.36485	7.28e-14	2.04e-13
AC010186.2	0.207036	0.553877	1.41968	6.02e-13	1.55e-12
STAMBPL1	0.221577	0.763624	1.78505	3.27e-14	9.45e-14
COPS9	5.87462	14.1052	1.26366	1.73e-20	1.08e-19
LOXL2	0.579668	2.88873	2.31714	1.17e-24	1.97e-23
ZNF691	2.19684	4.71396	1.10151	9.6e-23	9.37e-22
LINC01503	0.556853	1.43153	1.36219	0.00272099	0.00335519
FGD6	0.549327	1.37241	1.32098	1.05e-07	1.79e-07
AC007938.3	0.130894	0.544968	2.05778	1.02e-07	1.74e-07
AGPAT4	0.136466	0.572712	2.06927	9.51e-10	1.88e-09
DLG5-AS1	0.179582	1.38574	2.94794	1.56e-23	1.87e-22
CREB3L4	1.93443	5.85539	1.59786	5.87e-25	1.1e-23
ESM1	0.142624	4.31407	4.91876	2.23e-27	1.6e-25
ALDH16A1	4.27656	8.5702	1.00288	3.83e-13	1e-12
AC010616.1	0.0412028	0.394141	3.25789	0.00406526	0.00493976
SLC35E4	0.0928347	0.405115	2.1256	3.36e-20	2e-19
DDX20	0.830462	1.69716	1.03113	3.33e-20	1.98e-19
DUSP23	45.5458	109.261	1.26239	7.11e-18	3.06e-17
STMND1	0.0274826	0.390696	3.82946	8.47e-11	1.83e-10
CAPN9	0.0216337	0.247302	3.51492	2.09e-11	4.71e-11
ULK3	3.68135	8.78539	1.25487	3.47e-23	3.78e-22
ILDR2	0.0684122	0.573573	3.06765	2.64e-06	4.06e-06
CDH11	0.142915	0.685744	2.26252	3.37e-06	5.14e-06
AC119150.1	0.0961943	0.517914	2.42869	0.000322428	0.000424393
AGXT2	21.6818	9.08926	-1.25425	2.47e-18	1.12e-17
VIRMA	2.03805	4.79011	1.23287	5.59e-24	7.57e-23
ZNF28	0.360841	1.17395	1.70194	2.67e-06	4.1e-06
TRAF1	0.661807	1.55137	1.22906	7.11e-15	2.18e-14
DDX41	6.14902	15.2881	1.31398	8.75e-29	3.64e-26
RPL7P47	0.129511	0.31367	1.27617	5.86e-07	9.45e-07
LIG3	0.634437	1.54863	1.28744	1.8e-24	2.86e-23
EP400	0.736775	1.63901	1.15353	1.31e-18	6.14e-18
AL031587.5	0.160085	0.444426	1.47311	5.89e-17	2.26e-16
PDIA2	0.0153815	1.66448	6.75773	1.94e-14	5.72e-14
CENPO	0.26036	1.28712	2.30556	2.58e-23	2.92e-22
AC005920.4	0.45807	1.22889	1.42371	0.00037545	0.000491817
BRI3P1	0.188902	0.43631	1.20771	6.9e-08	1.19e-07
PIGX	1.52015	3.17305	1.06165	1.19e-22	1.15e-21
KCNU1	0.00295824	0.869086	8.19861	1.42e-05	2.06e-05
GSDMD	12.9531	31.0752	1.26247	2.96e-22	2.58e-21
PPIB	80.7438	173.443	1.10303	2.53e-24	3.8e-23
NT5C	5.03592	11.9164	1.24262	8.44e-19	4.07e-18
CEP170B	2.39606	4.98534	1.05703	1.06e-14	3.19e-14
SLC29A1	13.7252	36.7949	1.42268	1.18e-13	3.24e-13
PSPH	1.98349	9.02537	2.18594	3.94e-24	5.55e-23
TBL2	3.32741	6.98827	1.07054	1.67e-24	2.67e-23
PTOV1-AS2	0.453243	1.55688	1.7803	2.66e-18	1.2e-17
AC013244.1	0.024915	0.271612	3.44646	1.23e-09	2.42e-09
LY6G5B	0.0961701	0.406918	2.08108	1.18e-15	3.94e-15
RRAGB	1.1993	2.58659	1.10885	2.49e-17	1e-16
PLXNA2	0.769573	1.94061	1.33438	1.42e-20	9.02e-20
CD244	0.728402	0.348627	-1.06305	2.32e-13	6.18e-13
AC092809.3	0.158784	0.335609	1.07971	2.86e-05	4.08e-05
SLC43A2	0.81388	1.94429	1.25636	1.63e-08	2.95e-08
C20orf96	0.943302	3.07999	1.70713	2.79e-25	5.93e-24
NBL1	0.602034	2.23192	1.89037	6.36e-06	9.49e-06
GLI1	0.0750143	0.326734	2.12288	3.26e-10	6.68e-10
JAM3	0.75231	1.65555	1.13791	1.73e-12	4.27e-12
RPL35A	49.0151	108.442	1.14563	2.79e-19	1.44e-18
MICALL2	1.13272	2.46576	1.12224	5.92e-09	1.1e-08
RAB29	4.94797	10.0331	1.01986	8.72e-15	2.65e-14
GDAP1	0.420691	1.38768	1.72184	4.76e-11	1.05e-10
AC010186.3	0.124882	0.329283	1.39876	1.43e-09	2.79e-09
LINC02035	0.291287	0.618881	1.08722	1.71e-10	3.59e-10
MRPS21	16.3562	48.2338	1.56021	2.44e-26	8.6e-25
ICA1	1.49392	3.12362	1.06412	0.00344325	0.00421248
NEK11	0.15408	0.310766	1.01215	0.00519209	0.00624848
TMPRSS9	0.503822	1.55283	1.62392	0.00136669	0.00171864
CTSC	3.05104	7.47064	1.29193	2.92e-07	4.81e-07
COL21A1	0.116809	0.533122	2.19031	6.19e-09	1.15e-08
MTX3	0.776807	1.64231	1.0801	5.19e-19	2.57e-18
SPAG4	0.688266	2.85817	2.05405	7.99e-15	2.44e-14
SEMA3G	0.63442	2.12082	1.74111	3.52e-15	1.11e-14
U91328.3	0.0867605	0.2291	1.40087	1.26e-14	3.77e-14
ZDHHC11B	0.34316	0.844389	1.29903	0.000836432	0.00106907
SQSTM1	29.9868	99.9176	1.73641	9.02e-17	3.39e-16
RF00154	0.233864	0.565011	1.27261	2.04e-06	3.16e-06
CENPQ	0.826608	2.69439	1.70468	3.93e-18	1.74e-17
GDF2	6.78023	0.35949	-4.23731	1.12e-32	1.87e-28
AC245100.8	1.04442	2.40393	1.20269	4.56e-12	1.08e-11
USP36	1.94058	4.10516	1.08095	5.08e-19	2.52e-18
ABCC1	0.707154	2.38037	1.75109	3.82e-06	5.79e-06
ZNF888	0.0811072	0.315869	1.96143	0.00161817	0.00202617
CLDN6	0.035511	0.23582	2.73135	0.0108539	0.0127362
CDK5RAP3	7.08978	18.6525	1.39556	2.35e-26	8.34e-25
SEM1	5.15672	11.5902	1.16838	6.38e-22	5.24e-21
CIC	2.94693	6.38924	1.11643	1.74e-18	8.03e-18
NUP43	2.04651	4.83444	1.24018	1.43e-22	1.35e-21
DAGLA	0.222813	0.941245	2.07874	8.66e-09	1.59e-08
POLR2G	8.5867	20.3655	1.24595	3.97e-26	1.25e-24
COG2	0.724069	2.33383	1.6885	1.52e-28	4.39e-26
FLVCR1	0.338335	2.462	2.8633	2.14e-28	4.46e-26
FADS2	9.64211	20.0576	1.05673	0.0111863	0.0131133
NKAP	1.28475	2.71094	1.07731	2.58e-26	8.84e-25
NDUFB9	37.2219	92.1865	1.30841	5.07e-20	2.92e-19
TBKBP1	0.557166	1.82217	1.70948	3.6e-19	1.83e-18
RPL17P36	0.298664	0.851796	1.51198	2.21e-11	4.98e-11
GOLM1	6.11901	23.2297	1.9246	2.67e-10	5.51e-10
RHPN1-AS1	0.102895	0.46784	2.18484	3e-16	1.06e-15
CSTA	4.7931	11.255	1.23154	0.010315	0.0121329
LINC00869	0.456079	0.98255	1.10725	1.5e-15	4.94e-15
RFX3	0.155775	0.328382	1.07591	4.88e-11	1.07e-10
ZNF460-AS1	0.173542	0.406157	1.22675	2.99e-13	7.91e-13
PFDN6	6.22848	19.8447	1.6718	2.45e-27	1.7e-25
IL11	0.0187552	0.489814	4.70687	7e-09	1.3e-08
ISL2	0.00839765	0.22616	4.75122	7.58e-14	2.11e-13
HTR3A	0.00615169	0.407324	6.04905	0.000547941	0.00070936
ST14	4.87097	14.6011	1.5838	0.000608737	0.000785506
DNAJB6	1.46502	3.29309	1.16853	2.68e-26	9.14e-25
AL606489.1	0.0559385	0.834341	3.89873	8.23e-24	1.06e-22
SLITRK3	1.4767	0.344033	-2.10176	1.75e-17	7.17e-17
ATAT1	0.531774	1.83839	1.78956	8.39e-23	8.29e-22
CTLA4	0.179603	0.589593	1.71491	6.29e-06	9.38e-06
PRX	0.28197	0.86077	1.61009	2.58e-18	1.16e-17
AC093627.5	0.133287	0.339046	1.34695	4.6e-14	1.31e-13
STAG3L5P-PVRIG2P-PILRB	0.283032	0.650109	1.19972	6.71e-15	2.06e-14
TMA7	30.2467	61.4539	1.02273	3.72e-19	1.89e-18
ZNF514	0.350135	1.02435	1.54872	1.58e-20	9.91e-20
NAT8B	0.879213	4.62758	2.39597	6.45e-07	1.04e-06
KCNQ4	0.0778073	0.242411	1.63948	0.0285912	0.0325092
RAMP1	24.891	79.159	1.66913	4.82e-09	9.01e-09
ADRA2B	1.69381	0.543074	-1.64105	3e-20	1.8e-19
FARSB	4.31363	10.0196	1.21585	4.43e-25	8.59e-24
DPF3	0.525951	0.238437	-1.14132	1.26e-14	3.77e-14
NBEAL2	0.89561	2.14941	1.263	1.26e-13	3.45e-13
AL031665.2	0.284963	1.08965	1.93502	8.93e-21	5.87e-20
AVPR1A	12.8971	3.66519	-1.81508	2.83e-15	9.05e-15
SNAP47	2.39712	5.50362	1.19908	9.57e-22	7.56e-21
MT1G	1204.51	315.605	-1.93225	3.78e-23	4.06e-22
[truncated: 5,668 more rows]
