# Supplementary material for: FBXL6 governs c-MYC to promote hepatocellular carcinoma through ubiquitination and stabilization of HSP90AA1
Source: Cell Commun Signal. 2020 Jun 23;18:100. doi: 10.1186/s12964-020-00604-y (PMC7310287; doi:10.1186/s12964-020-00604-y)
Supplement: Supplementary file 3 — Additional file 2: Supplementary table 2. The correlations between FBXL6 mRNA expression and MYC target genes. [file 12964_2020_604_MOESM3_ESM.xlsx]

## Sheet: FBXL6 Correlation
ID	gene	cor	p.value	fdr
ITFG1	FBXL6	-0.275238	6.30723e-08	1.07601e-06
GTPBP10	FBXL6	-0.12454	0.0159607	0.0416059
BTN3A2	FBXL6	-0.140374	0.00654608	0.0199057
WRAP53	FBXL6	0.141256	0.00621254	0.0190457
FOXN3	FBXL6	-0.214891	2.77798e-05	0.000195234
RPL11	FBXL6	0.286843	1.62481e-08	3.34442e-07
PGGHG	FBXL6	0.257837	4.29565e-07	5.527e-06
RPS10	FBXL6	0.277648	4.78296e-08	8.46253e-07
AKAP11	FBXL6	-0.17657	0.000603013	0.00268683
CYP4F2	FBXL6	-0.187766	0.000260607	0.00130972
ARMH3	FBXL6	0.168321	0.00108453	0.00440201
MFSD12	FBXL6	0.361081	5.84319e-13	4.09023e-11
TTLL2	FBXL6	0.155731	0.00252719	0.00893915
KRCC1	FBXL6	-0.155026	0.00264518	0.009308
NEK1	FBXL6	-0.337156	2.14936e-11	9.97754e-10
ZNF595	FBXL6	-0.199915	9.91749e-05	0.000576044
ANAPC11	FBXL6	0.14566	0.00476415	0.0152792
MTMR10	FBXL6	-0.236374	3.80792e-06	3.60973e-05
ZNF214	FBXL6	-0.291765	8.96965e-09	1.97781e-07
AC127024.5	FBXL6	0.290372	1.06241e-08	2.2995e-07
DDX31	FBXL6	0.20726	5.37388e-05	0.000342592
PPP4R4	FBXL6	-0.133646	0.0096659	0.0274833
SLC35D2	FBXL6	0.192129	0.000185461	0.000981853
RPS7P1	FBXL6	0.163152	0.00154614	0.00592911
MTDH	FBXL6	0.303228	2.15017e-09	5.84423e-08
AP001000.1	FBXL6	-0.206694	5.63814e-05	0.000356093
RPS7P11	FBXL6	0.135415	0.00873851	0.0252949
MRPS26	FBXL6	0.280819	3.31086e-08	6.19338e-07
MRPS17	FBXL6	0.320284	2.28169e-10	8.16412e-09
NDUFV2	FBXL6	0.207784	5.13994e-05	0.000329824
GPATCH8	FBXL6	-0.141986	0.00594795	0.0183779
AC012360.2	FBXL6	-0.1209	0.0193428	0.048709
PSD	FBXL6	0.257359	4.51919e-07	5.78508e-06
CD1D	FBXL6	-0.209667	4.37555e-05	0.000287039
REC8	FBXL6	0.276675	5.34984e-08	9.27025e-07
GTF2IP9	FBXL6	-0.193539	0.000165881	0.000892389
FAM110A	FBXL6	0.132471	0.0103296	0.0290797
ANKRD54	FBXL6	0.154222	0.00278581	0.00971564
PHLPP1	FBXL6	-0.175191	0.000666404	0.00291335
AC135983.2	FBXL6	-0.163505	0.00150957	0.00581036
EDC3	FBXL6	0.163479	0.00151227	0.00581818
TMC4	FBXL6	0.214515	2.87131e-05	0.000200593
ACADSB	FBXL6	-0.199371	0.000103694	0.000597567
CNDP1	FBXL6	-0.218134	2.08357e-05	0.000152507
PRODH	FBXL6	-0.12257	0.0177207	0.0452181
MOCS1	FBXL6	-0.180977	0.000435953	0.00203284
ZFAND2B	FBXL6	0.258172	4.14523e-07	5.36478e-06
AC093458.2	FBXL6	0.148814	0.00392207	0.0129512
OLA1	FBXL6	0.145372	0.00484855	0.0154887
XRCC1	FBXL6	0.126551	0.0143236	0.0381042
DEPTOR	FBXL6	0.281186	3.17183e-08	5.98408e-07
MRM3	FBXL6	0.248083	1.18709e-06	1.33039e-05
GTF3C5	FBXL6	0.177315	0.000571127	0.00256811
PRR5	FBXL6	0.209734	4.35019e-05	0.000285481
FGFRL1	FBXL6	-0.127813	0.0133734	0.035956
PEPD	FBXL6	-0.193872	0.000161553	0.000872297
AC106782.2	FBXL6	0.157762	0.00221373	0.00801193
RBM5	FBXL6	0.120665	0.0195812	0.0492112
NDUFA5	FBXL6	-0.255878	5.28617e-07	6.68559e-06
HIVEP2	FBXL6	-0.145442	0.00482791	0.0154507
PBLD	FBXL6	-0.227538	8.82733e-06	7.40438e-05
HSPBP1	FBXL6	0.309524	9.55154e-10	2.92874e-08
AC145423.2	FBXL6	0.204779	6.62611e-05	0.00040926
ZNF195	FBXL6	0.15689	0.00234373	0.00838949
PDCD2	FBXL6	0.183345	0.000365103	0.00174964
TNRC6C	FBXL6	-0.123212	0.017129	0.0440333
EIF4A1P10	FBXL6	0.203781	7.20311e-05	0.000438753
RANBP17	FBXL6	0.173413	0.000757212	0.00325151
DHDDS	FBXL6	-0.155942	0.00249297	0.0088376
AC253536.2	FBXL6	-0.14649	0.00452805	0.0146237
WASHC5	FBXL6	0.263979	2.21654e-07	3.17106e-06
AC110079.1	FBXL6	-0.171253	0.000882978	0.00369882
DGCR2	FBXL6	0.154382	0.00275731	0.00963529
ALDH9A1	FBXL6	-0.272795	8.32493e-08	1.37116e-06
MAN1C1	FBXL6	-0.168731	0.001054	0.00430415
DRG1	FBXL6	0.173901	0.00073124	0.00315199
LMLN	FBXL6	-0.249739	1.00186e-06	1.15508e-05
CNST	FBXL6	-0.172075	0.000832968	0.00352448
IMP4	FBXL6	0.314124	5.2151e-10	1.7036e-08
P3H4	FBXL6	0.249595	1.01676e-06	1.16692e-05
NEIL1	FBXL6	0.125693	0.0150032	0.0395423
ADM5	FBXL6	0.170717	0.000917	0.00381416
AC006504.5	FBXL6	0.132321	0.0104171	0.0292842
TNNI1	FBXL6	0.163895	0.0014702	0.00567491
MFSD13A	FBXL6	0.301632	2.63319e-09	6.92242e-08
APOC2	FBXL6	0.180622	0.000447622	0.00207727
FGGY	FBXL6	-0.239944	2.68562e-06	2.66747e-05
AC005077.4	FBXL6	-0.18846	0.000247017	0.00125104
SREBF2-AS1	FBXL6	0.179225	0.000496397	0.00227381
HCG4	FBXL6	-0.137245	0.00786286	0.0231864
ZNF720	FBXL6	-0.169401	0.00100584	0.00412918
SLC26A6	FBXL6	0.26639	1.70176e-07	2.53112e-06
DHODH	FBXL6	-0.144119	0.00523198	0.0165665
MRO	FBXL6	-0.22052	1.6815e-05	0.000128017
LINC01348	FBXL6	-0.161955	0.00167596	0.00633739
PAN2	FBXL6	-0.176525	0.000604965	0.00269416
NCL	FBXL6	0.136095	0.0084037	0.0245067
RPS2P5	FBXL6	0.219367	1.86551e-05	0.000138968
NDRG2	FBXL6	-0.24861	1.12478e-06	1.27513e-05
DNM1	FBXL6	0.138592	0.00726964	0.0217113
SRSF6	FBXL6	0.137088	0.00793479	0.0233633
BSG	FBXL6	0.235681	4.07222e-06	3.82707e-05
ABHD17A	FBXL6	0.129381	0.0122708	0.0334866
ACYP2	FBXL6	-0.27181	9.304e-08	1.51405e-06
AL158071.3	FBXL6	0.18611	0.000295953	0.00146113
MORC2	FBXL6	0.177027	0.000583281	0.00261573
EIF3F	FBXL6	0.209556	4.41713e-05	0.000289336
EEF1B2P3	FBXL6	0.191135	0.000200531	0.00104997
MAPK13	FBXL6	0.320646	2.17221e-10	7.83596e-09
ADRA1B	FBXL6	-0.219621	1.82343e-05	0.000136525
DGUOK-AS1	FBXL6	0.222905	1.35383e-05	0.0001069
BNIPL	FBXL6	0.28146	3.07179e-08	5.82649e-07
AP000580.1	FBXL6	0.164144	0.00144556	0.00559489
GLOD5	FBXL6	0.249876	9.87806e-07	1.14037e-05
BHMT	FBXL6	-0.249942	9.8113e-07	1.13341e-05
UGT1A3	FBXL6	-0.201161	8.95227e-05	0.000526218
AC004687.1	FBXL6	0.158192	0.00215221	0.00781816
AL121658.1	FBXL6	0.160461	0.00185209	0.00688532
AL161729.3	FBXL6	0.280146	3.581e-08	6.60761e-07
MIR4740	FBXL6	0.211393	3.77034e-05	0.000252789
PERM1	FBXL6	0.295467	5.69416e-09	1.34106e-07
CTU2	FBXL6	0.221405	1.55199e-05	0.000119603
MKRN2OS	FBXL6	0.234797	4.43495e-06	4.10454e-05
ARAF	FBXL6	-0.131219	0.0110805	0.0308296
DCUN1D1	FBXL6	-0.281843	2.93685e-08	5.6495e-07
AC079250.1	FBXL6	0.347785	4.49915e-12	2.55157e-10
TMEM170A	FBXL6	-0.239731	2.74272e-06	2.71807e-05
SNORD14A	FBXL6	0.250244	9.51116e-07	1.10598e-05
CSTF2T	FBXL6	-0.206519	5.72205e-05	0.000360489
CGREF1	FBXL6	0.140535	0.00648388	0.0197711
ADGRF5	FBXL6	-0.183842	0.000351634	0.00169245
SALL4	FBXL6	0.222212	1.44221e-05	0.000112618
TOM1	FBXL6	0.213146	3.23706e-05	0.000221582
ABHD3	FBXL6	0.170939	0.000902749	0.00376465
RPS15AP36	FBXL6	-0.176813	0.000592434	0.00265107
ZNF696	FBXL6	0.474102	2.34647e-22	5.74886e-20
FAM172A	FBXL6	-0.198028	0.000115684	0.000656375
MRPS12	FBXL6	0.153422	0.00293242	0.0101607
TSSC4	FBXL6	0.280193	3.56174e-08	6.57896e-07
VPS13D	FBXL6	-0.220829	1.63507e-05	0.000125185
STMN3	FBXL6	0.183777	0.00035338	0.00170039
SLC12A9	FBXL6	0.248087	1.1866e-06	1.33039e-05
RPL21P119	FBXL6	0.148505	0.00399797	0.013155
CP	FBXL6	-0.261426	2.92423e-07	4.00493e-06
TMEM125	FBXL6	0.343476	8.54221e-12	4.4319e-10
PLSCR4	FBXL6	-0.218405	2.03373e-05	0.000149723
UBE3A	FBXL6	-0.224259	1.19592e-05	9.61971e-05
2020-03-08	FBXL6	-0.176288	0.00061551	0.00273037
GNA13	FBXL6	-0.203434	7.41486e-05	0.000449169
NPAT	FBXL6	-0.168531	0.00106883	0.00435032
ARPC1B	FBXL6	0.314136	5.20709e-10	1.7036e-08
RHOG	FBXL6	0.196319	0.000132816	0.00074001
GLYCTK	FBXL6	-0.213203	3.22113e-05	0.000220835
GOT2P2	FBXL6	-0.237458	3.42669e-06	3.29052e-05
AC006077.2	FBXL6	0.222221	1.441e-05	0.00011261
AP001783.1	FBXL6	-0.164136	0.00144634	0.00559629
CEP72	FBXL6	0.225575	1.05927e-05	8.64267e-05
UVRAG	FBXL6	-0.151273	0.0033615	0.0114208
AC107956.1	FBXL6	0.246232	1.43281e-06	1.55921e-05
RNF166	FBXL6	0.141407	0.00615693	0.0189065
IMMP1L	FBXL6	0.152453	0.00311933	0.010721
TIMM9	FBXL6	0.252957	7.18078e-07	8.73579e-06
RBL2	FBXL6	-0.380535	2.47346e-14	2.3713e-12
RPL23AP42	FBXL6	0.191828	0.000189908	0.00100329
RPS13P2	FBXL6	0.139238	0.00699927	0.02103
PDPK1	FBXL6	-0.13373	0.00961995	0.027388
C9orf16	FBXL6	0.232868	5.33665e-06	4.80053e-05
CITED4	FBXL6	0.171356	0.000876542	0.00367885
AP000238.1	FBXL6	0.136693	0.00811864	0.0238132
AC118553.1	FBXL6	-0.21111	3.86383e-05	0.000257686
SSNA1	FBXL6	0.391784	3.59944e-15	3.87159e-13
AC090948.2	FBXL6	-0.20618	5.88859e-05	0.000369136
CD320	FBXL6	0.34265	9.64852e-12	4.93333e-10
BPHL	FBXL6	-0.149051	0.00386457	0.0128021
SMDT1	FBXL6	0.16864	0.00106073	0.0043243
PLXNA3	FBXL6	0.19618	0.000134315	0.00074671
PKP2	FBXL6	-0.178228	0.000534194	0.00242479
ZNF789	FBXL6	0.126185	0.0146104	0.038666
NPIPA5	FBXL6	0.239251	2.8751e-06	2.83175e-05
ZNF623	FBXL6	0.37098	1.20059e-13	9.85039e-12
GPRC5D-AS1	FBXL6	0.153259	0.00296307	0.0102487
DNASE1L1	FBXL6	-0.151484	0.00331699	0.0112848
OS9	FBXL6	-0.224743	1.14381e-05	9.25968e-05
PHB	FBXL6	0.145474	0.00481844	0.0154232
LSR	FBXL6	0.325569	1.10572e-10	4.393e-09
PATL1	FBXL6	-0.128569	0.012831	0.034784
COASY	FBXL6	0.152195	0.00317099	0.0108593
Z83851.1	FBXL6	0.261012	3.05766e-07	4.1586e-06
MAPK8	FBXL6	-0.130933	0.0112589	0.0311882
WDR25	FBXL6	0.127343	0.0137211	0.0367004
PMF1	FBXL6	0.313299	5.81806e-10	1.87968e-08
RPS7P4	FBXL6	0.193344	0.000168463	0.000902698
HSD17B6	FBXL6	-0.235318	4.21774e-06	3.93656e-05
RHBDF1	FBXL6	0.137268	0.00785246	0.0231596
NPIPB15	FBXL6	0.157865	0.0021989	0.00796152
GMPPA	FBXL6	0.173068	0.000776118	0.00331575
TMBIM1	FBXL6	0.244535	1.70048e-06	1.80593e-05
PTPN4	FBXL6	-0.236937	3.60495e-06	3.44124e-05
NDUFB2-AS1	FBXL6	0.221574	1.52834e-05	0.000118193
SDHAF2	FBXL6	0.3438	8.14332e-12	4.24994e-10
AL359715.1	FBXL6	-0.134113	0.00941271	0.0268833
NOTCH2	FBXL6	-0.126265	0.0145474	0.0385774
LINC01144	FBXL6	-0.164331	0.0014273	0.00554326
SFXN4	FBXL6	0.360536	6.36574e-13	4.38639e-11
PDP2	FBXL6	-0.209248	4.5355e-05	0.0002961
AKR1C8P	FBXL6	-0.131883	0.0106761	0.0298977
AC115618.3	FBXL6	0.348766	3.8825e-12	2.24549e-10
AC027309.2	FBXL6	0.182862	0.000378612	0.00180457
CADM1	FBXL6	-0.177757	0.00055297	0.0024992
FAHD2CP	FBXL6	0.246885	1.34098e-06	1.47659e-05
CRYBG3	FBXL6	-0.27126	9.89774e-08	1.59887e-06
LINC01176	FBXL6	0.147793	0.00417855	0.0136398
SLC12A4	FBXL6	-0.136113	0.00839466	0.0244885
AGO2	FBXL6	0.378277	3.60983e-14	3.29935e-12
PIAS4	FBXL6	0.189528	0.000227366	0.00116795
FKBP10	FBXL6	0.185738	0.000304498	0.00149661
EIF2S2	FBXL6	0.221078	1.59872e-05	0.00012282
SPIN4	FBXL6	-0.167601	0.00114017	0.00459228
DENND6B	FBXL6	0.198674	0.000109763	0.000627012
FBXO36	FBXL6	-0.191505	0.000194802	0.00102454
EEF1B2	FBXL6	0.199388	0.000103553	0.00059695
ASGR2	FBXL6	0.175731	0.000640877	0.00282274
PXDC1	FBXL6	-0.154105	0.00280674	0.00977703
SIRT6	FBXL6	0.359584	7.38896e-13	4.97262e-11
AC092535.4	FBXL6	0.139306	0.00697169	0.0209578
TCTE3	FBXL6	0.157461	0.00225787	0.00813663
AC093323.1	FBXL6	0.122187	0.018082	0.0459937
TROVE2	FBXL6	-0.16145	0.00173373	0.00651533
NUDT14	FBXL6	0.322633	1.65654e-10	6.20411e-09
RPL14	FBXL6	0.367862	1.98821e-13	1.54503e-11
POLR2L	FBXL6	0.251164	8.6493e-07	1.01831e-05
C1orf116	FBXL6	0.160812	0.00180927	0.00674746
QTRT1	FBXL6	0.340276	1.36641e-11	6.67684e-10
AC022167.2	FBXL6	0.125925	0.014817	0.0391452
AC008897.1	FBXL6	-0.122018	0.0182431	0.0463233
GAPDH	FBXL6	0.12427	0.0161926	0.0421108
UFL1	FBXL6	-0.217845	2.13804e-05	0.000155847
DTWD2	FBXL6	-0.2559	5.27415e-07	6.67883e-06
HMGN1	FBXL6	0.23455	4.54195e-06	4.18207e-05
AC007229.1	FBXL6	0.22009	1.74799e-05	0.000132167
KLF9	FBXL6	-0.300695	2.96403e-09	7.58861e-08
TTC28-AS1	FBXL6	0.193636	0.000164604	0.000886585
NPDC1	FBXL6	0.146125	0.0046303	0.0149076
CALCOCO2	FBXL6	-0.246709	1.36517e-06	1.49854e-05
AL139089.1	FBXL6	0.178442	0.00052587	0.0023939
NFIA	FBXL6	-0.293225	7.50362e-09	1.70352e-07
PERP	FBXL6	0.231695	5.96774e-06	5.26091e-05
MINOS1	FBXL6	0.126261	0.01455	0.0385785
CYP2C8	FBXL6	-0.172071	0.000833222	0.00352471
CERS1	FBXL6	0.189633	0.000225512	0.0011597
MCM4	FBXL6	0.16057	0.00183866	0.0068426
CES5A	FBXL6	-0.203818	7.18078e-05	0.000437695
PLEKHG2	FBXL6	0.171846	0.00084665	0.00357038
AC069547.1	FBXL6	0.148925	0.00389497	0.0128883
SERAC1	FBXL6	0.131367	0.0109893	0.0306176
RPL24	FBXL6	0.336461	2.3757e-11	1.09134e-09
GDF15	FBXL6	0.19989	9.93816e-05	0.000576865
MITD1	FBXL6	0.130057	0.0118203	0.0324733
STBD1	FBXL6	-0.201384	8.78936e-05	0.000518543
SLC2A13	FBXL6	-0.181154	0.000430252	0.00200997
TMEM161B	FBXL6	-0.288545	1.32481e-08	2.79208e-07
CASS4	FBXL6	-0.180822	0.000441025	0.00205236
DEPDC5	FBXL6	-0.126037	0.0147274	0.038955
LINC00513	FBXL6	0.170339	0.000941767	0.0039058
FKBP4	FBXL6	0.321967	1.81439e-10	6.73806e-09
ABHD6	FBXL6	-0.174593	0.000695768	0.00302597
DENR	FBXL6	0.133634	0.00967227	0.027497
MEX3A	FBXL6	0.239766	2.73306e-06	2.71002e-05
SNRPN	FBXL6	0.268143	1.40188e-07	2.14476e-06
SCN4B	FBXL6	-0.234694	4.47913e-06	4.14108e-05
ANP32B	FBXL6	0.185475	0.000310662	0.00152351
HEATR5A	FBXL6	-0.171067	0.000894639	0.00373791
DLGAP4	FBXL6	0.170231	0.000948916	0.00392655
ASMTL-AS1	FBXL6	0.205612	6.17747e-05	0.000385327
AC026740.1	FBXL6	0.320572	2.19412e-10	7.89885e-09
CUL1	FBXL6	-0.197457	0.000121158	0.000682822
HSPE1P6	FBXL6	0.17874	0.000514465	0.00234804
CTR9	FBXL6	-0.153542	0.00291004	0.010097
RPL24P2	FBXL6	0.345282	6.53669e-12	3.51546e-10
OTUB1	FBXL6	0.262303	2.6596e-07	3.69121e-06
AGO3	FBXL6	-0.168605	0.00106335	0.00433097
ATRN	FBXL6	-0.16525	0.00134048	0.00525469
PIH1D1	FBXL6	0.284544	2.13632e-08	4.24377e-07
PALM2	FBXL6	-0.18496	0.00032308	0.00157218
PHLDB3	FBXL6	0.139751	0.00679142	0.0205208
AC026367.2	FBXL6	0.302815	2.26608e-09	6.13224e-08
AC023509.3	FBXL6	0.208347	4.89884e-05	0.000317121
ITGB5	FBXL6	0.139465	0.00690683	0.0207968
AL139384.1	FBXL6	0.132023	0.0105926	0.0297111
TM4SF18	FBXL6	-0.127351	0.0137148	0.0366949
FAM91A1	FBXL6	0.233502	5.02265e-06	4.55759e-05
CBSL	FBXL6	-0.136882	0.00803001	0.0236012
AK3	FBXL6	-0.236079	3.91819e-06	3.70203e-05
LCN2	FBXL6	0.232646	5.45092e-06	4.87597e-05
DDX56	FBXL6	0.279069	4.05828e-08	7.38782e-07
AC034236.2	FBXL6	0.159899	0.00192266	0.00712066
MIR4653	FBXL6	0.13371	0.00963087	0.0274032
RHBDD3	FBXL6	0.32238	1.71492e-10	6.39562e-09
AKAP8	FBXL6	0.143931	0.00529192	0.0167024
DNAJA4	FBXL6	0.156447	0.00241235	0.00858979
AC080013.4	FBXL6	-0.163878	0.00147192	0.00567781
LPP-AS2	FBXL6	-0.161482	0.00173001	0.00650529
RMI1	FBXL6	-0.157422	0.00226362	0.00815237
RLF	FBXL6	-0.219633	1.82143e-05	0.000136433
ABCD1	FBXL6	0.164214	0.00143869	0.00557769
UTP23	FBXL6	0.363536	3.96681e-13	2.90351e-11
PSD3	FBXL6	-0.289143	1.23274e-08	2.62627e-07
ITGB3	FBXL6	-0.277448	4.89467e-08	8.5827e-07
POP1	FBXL6	0.191192	0.000199643	0.00104563
MBD4	FBXL6	-0.122945	0.017373	0.0444982
TIMM17B	FBXL6	0.152721	0.00306665	0.0105594
TMEM38B	FBXL6	-0.165485	0.00131916	0.00518262
CUL5	FBXL6	-0.163608	0.00149911	0.00577387
FRMD4B	FBXL6	-0.197955	0.000116372	0.000659426
JRK	FBXL6	0.378137	3.69504e-14	3.35982e-12
P2RY11	FBXL6	0.252269	7.71358e-07	9.25e-06
NR4A3	FBXL6	-0.134936	0.00898143	0.0258792
AC116914.2	FBXL6	0.166534	0.00122744	0.00487221
TNRC6A	FBXL6	-0.209636	4.3872e-05	0.000287696
HOOK2	FBXL6	0.366122	2.62814e-13	1.98121e-11
AC009126.1	FBXL6	-0.130465	0.0115554	0.0318596
AC037487.3	FBXL6	0.168466	0.00107367	0.00436796
TARSL2	FBXL6	-0.148194	0.00407605	0.0133647
RNFT2	FBXL6	0.134777	0.00906319	0.0260467
KDF1	FBXL6	0.341488	1.14445e-11	5.72013e-10
AL359697.1	FBXL6	0.127956	0.0132696	0.0357478
BAG3	FBXL6	0.164267	0.0014335	0.00556368
SHISA5	FBXL6	0.176864	0.000590239	0.00264259
ARFGAP2	FBXL6	0.176408	0.00061017	0.00271166
TFPT	FBXL6	0.211372	3.77715e-05	0.000253149
PI4K2A	FBXL6	0.12844	0.0129224	0.0349833
MTPN	FBXL6	-0.191042	0.000201998	0.00105593
AURKB	FBXL6	0.163494	0.0015107	0.00581341
YLPM1	FBXL6	-0.149671	0.00371772	0.0123948
FBXO28	FBXL6	-0.134552	0.0091803	0.0263403
NAA38	FBXL6	0.220853	1.63149e-05	0.000125019
CRB3	FBXL6	0.192839	0.00017534	0.000934161
MIATNB	FBXL6	0.125794	0.0149218	0.0393524
PHF6	FBXL6	-0.157124	0.00230813	0.00828393
VAMP5	FBXL6	0.134595	0.00915777	0.0262843
AC010761.1	FBXL6	0.328521	7.33231e-11	3.02909e-09
HNRNPAB	FBXL6	0.189716	0.00022406	0.00115332
AIFM2	FBXL6	0.248714	1.11292e-06	1.26331e-05
AL162151.2	FBXL6	0.142317	0.00583126	0.0180811
TMTC3	FBXL6	-0.202973	7.70506e-05	0.000463565
SEPT10	FBXL6	-0.273257	7.90101e-08	1.31114e-06
TP53RK	FBXL6	0.206306	5.82616e-05	0.000366002
TIMM10	FBXL6	0.151713	0.00326922	0.0111373
BRWD3	FBXL6	-0.147387	0.0042847	0.0139296
STK25	FBXL6	0.203446	7.40754e-05	0.00044888
MTATP8P2	FBXL6	0.129436	0.0122332	0.0334097
AC007663.3	FBXL6	0.122278	0.0179951	0.0458098
RPL21P16	FBXL6	0.169659	0.000987778	0.00406827
TMEM56	FBXL6	-0.25148	8.3711e-07	9.9238e-06
UBE3C	FBXL6	-0.272257	8.84659e-08	1.44628e-06
CDA	FBXL6	-0.128832	0.0126475	0.0343551
CPNE1	FBXL6	0.261428	2.92349e-07	4.00493e-06
AGL	FBXL6	-0.331826	4.60472e-11	1.99576e-09
STOML1	FBXL6	0.204705	6.66729e-05	0.000411515
GAPDHP1	FBXL6	0.190086	0.000217685	0.00112411
RPS13	FBXL6	0.219704	1.80986e-05	0.000135797
HNF4A	FBXL6	-0.173439	0.000755845	0.00324706
HNRNPUL2	FBXL6	0.170005	0.000964117	0.00398384
TTLL7	FBXL6	-0.163345	0.00152607	0.0058585
CHMP6	FBXL6	0.12258	0.0177112	0.0452005
GSTO2	FBXL6	0.267965	1.42983e-07	2.1762e-06
ACSS1	FBXL6	0.133844	0.00955798	0.0272335
SSSCA1	FBXL6	0.335116	2.88193e-11	1.29029e-09
CPT2	FBXL6	-0.292397	8.30359e-09	1.84944e-07
REEP3	FBXL6	-0.15665	0.00238074	0.0084941
AC244100.4	FBXL6	-0.132017	0.0105965	0.0297173
SCO2	FBXL6	0.336137	2.48903e-11	1.13161e-09
TCF3	FBXL6	0.193583	0.000165299	0.000889802
MAP2K5	FBXL6	-0.126547	0.0143268	0.0381068
TRIM26	FBXL6	-0.150225	0.00359083	0.0120629
FAM241B	FBXL6	0.191367	0.000196917	0.0010335
CTH	FBXL6	-0.167206	0.00117173	0.00469225
UTP14C	FBXL6	-0.255261	5.64127e-07	7.05759e-06
MAGOHB	FBXL6	0.202589	7.95454e-05	0.000476139
NFE2L1	FBXL6	-0.269356	1.22489e-07	1.90371e-06
LIN7B	FBXL6	0.142744	0.00568401	0.0176898
GEN1	FBXL6	-0.147949	0.00413847	0.0135426
EFHD1	FBXL6	-0.139948	0.00671278	0.020325
AC009303.4	FBXL6	-0.13481	0.00904609	0.0260188
ARL5A	FBXL6	-0.135709	0.00859236	0.0249826
SMC4	FBXL6	-0.126464	0.0143913	0.0382434
ARIH2OS	FBXL6	0.160685	0.00182461	0.00679463
WNK2	FBXL6	0.153126	0.00298841	0.0103222
ZNF524	FBXL6	0.321034	2.06056e-10	7.4945e-09
RRP9	FBXL6	0.372881	8.80413e-14	7.36474e-12
ANO3	FBXL6	-0.141736	0.00603732	0.0186088
INAVA	FBXL6	0.208072	5.01529e-05	0.000323118
AC131235.1	FBXL6	0.323598	1.45115e-10	5.50501e-09
OPLAH	FBXL6	0.373719	7.67462e-14	6.50867e-12
BET1	FBXL6	-0.159011	0.00203908	0.00747494
UGT2B7	FBXL6	-0.171389	0.000874488	0.00367197
ZDHHC12	FBXL6	0.249113	1.06838e-06	1.21746e-05
AP000240.1	FBXL6	0.222328	1.42702e-05	0.00011173
AL157392.4	FBXL6	0.212729	3.35724e-05	0.000228413
AP001160.4	FBXL6	0.197475	0.00012099	0.000682308
NRBP2	FBXL6	0.29166	9.08563e-09	1.9959e-07
MLST8	FBXL6	0.232266	5.65226e-06	5.03311e-05
HP1BP3	FBXL6	-0.18858	0.000244722	0.00124156
AC010326.4	FBXL6	0.368619	1.75975e-13	1.39202e-11
PPM1E	FBXL6	-0.19163	0.000192896	0.00101664
C11orf45	FBXL6	0.234985	4.35532e-06	4.03932e-05
SNX4	FBXL6	-0.290183	1.08705e-08	2.3442e-07
TTC7B	FBXL6	-0.132913	0.0100755	0.0284461
MAF	FBXL6	-0.195537	0.000141438	0.000780217
NUS1P1	FBXL6	-0.272114	8.99077e-08	1.46713e-06
DIO3OS	FBXL6	0.121443	0.0188023	0.0475381
RAD52	FBXL6	0.123702	0.0166898	0.0431431
NBN	FBXL6	0.176626	0.000600564	0.00268066
SDC4	FBXL6	0.144046	0.0052551	0.0166103
ZNF354A	FBXL6	0.127897	0.0133121	0.0358404
SLC12A6	FBXL6	-0.197216	0.00012355	0.000694631
ARHGEF9	FBXL6	-0.190795	0.000205957	0.00107265
MTFR1	FBXL6	0.325499	1.11652e-10	4.42593e-09
CYFIP2	FBXL6	-0.147704	0.00420173	0.0137028
LAMP5	FBXL6	0.130243	0.0116993	0.0321959
BAZ2B	FBXL6	-0.16041	0.00185845	0.00690607
MAB21L4	FBXL6	0.150477	0.0035344	0.0119028
DCAF11	FBXL6	-0.211299	3.80104e-05	0.000254268
ZNF71	FBXL6	0.141028	0.00629706	0.0192848
ETV4	FBXL6	0.349402	3.5278e-12	2.06745e-10
APOL6	FBXL6	-0.22441	1.17943e-05	9.50438e-05
AL161645.1	FBXL6	-0.127626	0.0135108	0.036248
NOXA1	FBXL6	0.373969	7.36574e-14	6.27689e-12
GAR1	FBXL6	0.207294	5.35852e-05	0.00034186
BBS7	FBXL6	-0.162074	0.00166267	0.00629929
ATF4	FBXL6	0.327054	8.99834e-11	3.64061e-09
RPL13	FBXL6	0.37052	1.29374e-13	1.05656e-11
AC092814.1	FBXL6	0.139213	0.00700967	0.0210541
HNF1A-AS1	FBXL6	0.15728	0.00228483	0.00821364
SQOR	FBXL6	0.248363	1.15365e-06	1.29898e-05
Z98257.1	FBXL6	0.142257	0.00585238	0.0181275
RPL13AP25	FBXL6	0.138998	0.0070989	0.021275
RBP5	FBXL6	-0.16649	0.00123114	0.00488468
PTDSS2	FBXL6	0.31978	2.44321e-10	8.67166e-09
CTDSPL2	FBXL6	-0.134216	0.00935795	0.026763
INPP5B	FBXL6	-0.140622	0.00645079	0.0196804
TRAPPC6B	FBXL6	-0.189318	0.000231105	0.00118299
DHX36	FBXL6	-0.232751	5.39685e-06	4.84234e-05
CYBRD1	FBXL6	-0.154503	0.00273596	0.00957585
JMY	FBXL6	-0.195254	0.000144679	0.000795556
DHX29	FBXL6	-0.206628	5.66979e-05	0.000357708
ZADH2	FBXL6	-0.243131	1.9575e-06	2.04321e-05
ACAA2	FBXL6	-0.289936	1.12e-08	2.41232e-07
ZNF254	FBXL6	-0.177196	0.000576093	0.00258648
PRR34-AS1	FBXL6	0.345039	6.77742e-12	3.60575e-10
OFD1	FBXL6	0.121222	0.0190205	0.0480139
SNAI3-AS1	FBXL6	0.164708	0.00139105	0.00542759
PLCG2	FBXL6	-0.201563	8.66005e-05	0.000512801
DPY19L4	FBXL6	0.219859	1.78472e-05	0.000134368
RNF25	FBXL6	0.185545	0.000309003	0.00151664
KCNB1	FBXL6	-0.125168	0.0154323	0.0404436
UBL7-AS1	FBXL6	-0.140831	0.00637132	0.019475
MMGT1	FBXL6	-0.173283	0.000764305	0.00327241
APOC1P1	FBXL6	0.154262	0.00277862	0.00969439
DGLUCY	FBXL6	-0.163638	0.00149603	0.00576326
SCOC	FBXL6	-0.156876	0.00234584	0.00839534
EDEM1	FBXL6	-0.31872	2.81955e-10	9.79074e-09
RPS12	FBXL6	0.234568	4.53388e-06	4.17856e-05
ELF3-AS1	FBXL6	0.270545	1.0725e-07	1.70342e-06
AC024075.1	FBXL6	-0.199243	0.000104783	0.000602861
SLC25A20	FBXL6	-0.18852	0.000245861	0.00124662
GTF2E1	FBXL6	-0.121524	0.0187226	0.0473992
PPA1	FBXL6	0.285517	1.90323e-08	3.83253e-07
PSMC3	FBXL6	0.199322	0.00010411	0.000599771
LANCL1	FBXL6	-0.174886	0.000681234	0.00297229
S1PR2	FBXL6	0.222094	1.45782e-05	0.000113587
METTL7A	FBXL6	-0.328018	7.86641e-11	3.21212e-09
ATRX	FBXL6	-0.198864	0.000108075	0.000618174
ESYT2	FBXL6	-0.213013	3.2749e-05	0.000223825
EPOR	FBXL6	0.188478	0.000246669	0.00124964
WDFY3	FBXL6	-0.152167	0.00317648	0.0108739
PPP2R1A	FBXL6	0.283367	2.45515e-08	4.80675e-07
BMP2K	FBXL6	-0.153742	0.00287283	0.00998395
YAE1	FBXL6	0.167717	0.00113101	0.00455918
STAU2	FBXL6	0.268659	1.32372e-07	2.03755e-06
CYP7A1	FBXL6	-0.138684	0.00723055	0.0216145
TNIP2	FBXL6	0.195096	0.000146518	0.000801919
TMEM105	FBXL6	0.263072	2.44675e-07	3.44734e-06
AC144530.1	FBXL6	0.221007	1.60903e-05	0.000123406
COQ10B	FBXL6	-0.142923	0.00562338	0.017529
MPV17L	FBXL6	0.151439	0.00332653	0.0113107
AL009174.1	FBXL6	0.300651	2.98066e-09	7.60942e-08
MAPK15	FBXL6	0.219585	1.82936e-05	0.000136853
NGLY1	FBXL6	-0.152347	0.00314041	0.0107797
PLOD3	FBXL6	0.225897	1.02814e-05	8.4305e-05
SEC24B	FBXL6	-0.199316	0.000104161	0.000599869
MARK4	FBXL6	0.14129	0.00619987	0.0190168
AC127070.1	FBXL6	0.139646	0.00683338	0.0206194
ATP11C	FBXL6	-0.362449	4.71112e-13	3.39201e-11
PPID	FBXL6	-0.162878	0.00157501	0.00602412
AL353150.1	FBXL6	0.185293	0.000315003	0.00154266
AFG3L1P	FBXL6	0.176228	0.00061816	0.00274047
BX537318.1	FBXL6	0.2073	5.35583e-05	0.00034186
SIL1	FBXL6	0.244572	1.69416e-06	1.80139e-05
NUDT16P1	FBXL6	-0.269404	1.21841e-07	1.89618e-06
AC074212.1	FBXL6	0.303852	1.98564e-09	5.46438e-08
DOCK9	FBXL6	-0.17625	0.000617182	0.00273682
UNC45A	FBXL6	0.133928	0.00951269	0.027122
TESMIN	FBXL6	0.246076	1.45569e-06	1.58216e-05
TP53	FBXL6	0.195982	0.000136471	0.000757029
IRF2BP1	FBXL6	0.157285	0.00228407	0.0082126
CEP164	FBXL6	0.178313	0.000530869	0.00241354
DDX3X	FBXL6	-0.242641	2.05554e-06	2.12045e-05
MEF2A	FBXL6	-0.22206	1.4623e-05	0.000113784
TMEM189	FBXL6	0.236023	3.93955e-06	3.71823e-05
DMRTA1	FBXL6	-0.134334	0.00929535	0.0266228
TXNDC16	FBXL6	-0.132895	0.0100856	0.0284656
FUOM	FBXL6	0.145491	0.00481349	0.0154101
BAIAP2L1	FBXL6	0.186043	0.000297465	0.00146576
IQANK1	FBXL6	0.226021	1.01645e-05	8.34736e-05
AC116533.1	FBXL6	0.221949	1.47711e-05	0.000114633
PNPLA4	FBXL6	-0.214775	2.80647e-05	0.000196912
EDF1	FBXL6	0.324975	1.20037e-10	4.68461e-09
CCDC117	FBXL6	-0.233706	4.92523e-06	4.48534e-05
CCNO	FBXL6	0.125258	0.0153579	0.0402732
MINCR	FBXL6	0.376156	5.13507e-14	4.5066e-12
DST	FBXL6	-0.174853	0.000682824	0.00297675
NOP56	FBXL6	0.295767	5.48633e-09	1.2973e-07
AC018797.2	FBXL6	0.131793	0.0107305	0.0300396
CALR	FBXL6	0.135824	0.00853561	0.0248503
FAM169A	FBXL6	-0.169203	0.00101982	0.00418072
PPP1R14B	FBXL6	0.369018	1.65016e-13	1.31714e-11
AC026979.2	FBXL6	0.140051	0.00667246	0.0202299
RPSA	FBXL6	0.358925	8.18912e-13	5.41034e-11
CADPS2	FBXL6	-0.15948	0.00197679	0.0072814
SDHD	FBXL6	-0.348575	3.99557e-12	2.28837e-10
NPEPL1	FBXL6	0.243519	1.88293e-06	1.97355e-05
SHMT1	FBXL6	-0.144259	0.00518798	0.0164465
METTL14	FBXL6	-0.22708	9.21173e-06	7.66847e-05
EEF1B2P6	FBXL6	0.189978	0.000219524	0.00113162
OXA1L	FBXL6	0.218347	2.04428e-05	0.000150192
HEY2	FBXL6	-0.21425	2.93887e-05	0.000204665
RAB37	FBXL6	-0.123229	0.017114	0.044001
AC004148.2	FBXL6	0.255267	5.63788e-07	7.05759e-06
PUS1	FBXL6	0.413635	6.85959e-17	9.83766e-15
EIF4HP1	FBXL6	-0.180564	0.000449552	0.00208522
SLCO1B1	FBXL6	-0.228915	7.75979e-06	6.59041e-05
SLC16A4	FBXL6	-0.156365	0.00242534	0.00862907
CPS1	FBXL6	-0.21823	2.06571e-05	0.000151451
MRPL43	FBXL6	0.284294	2.20045e-08	4.35644e-07
AL353194.1	FBXL6	0.173856	0.000733607	0.00316092
AC005336.1	FBXL6	-0.269929	1.14897e-07	1.80417e-06
CLINT1	FBXL6	-0.14611	0.00463471	0.0149109
SLIRP	FBXL6	0.276702	5.33364e-08	9.25127e-07
DHFR2	FBXL6	-0.134248	0.00934114	0.0267303
AXIN1	FBXL6	0.175486	0.000652328	0.00286459
ATP5F1E	FBXL6	0.210576	4.04593e-05	0.000268208
AL136221.1	FBXL6	0.181715	0.000412597	0.00194082
AC147067.1	FBXL6	0.224439	1.1762e-05	9.48274e-05
AC139100.2	FBXL6	0.15457	0.00272411	0.00953817
OPN3	FBXL6	-0.197496	0.000120783	0.000681358
MOSMO	FBXL6	-0.215458	2.64254e-05	0.000186831
HES6	FBXL6	0.300824	2.91613e-09	7.48772e-08
FAM114A1	FBXL6	-0.14577	0.00473201	0.0151934
SORL1	FBXL6	-0.312751	6.25445e-10	1.9987e-08
SH3BGRL	FBXL6	-0.12863	0.0127886	0.0346851
CAMSAP3	FBXL6	0.296274	5.15279e-09	1.22335e-07
DENND5B	FBXL6	-0.303313	2.12704e-09	5.79922e-08
FOXN3-AS1	FBXL6	0.132856	0.0101075	0.0285183
RDH12	FBXL6	0.123536	0.0168374	0.0434545
BCAR3	FBXL6	-0.126196	0.0146018	0.0386576
UBE2L3	FBXL6	0.196053	0.000135691	0.000753413
UMAD1	FBXL6	-0.309147	1.00331e-09	3.06202e-08
DIS3L	FBXL6	-0.19513	0.00014612	0.000800733
DCAF4	FBXL6	0.202797	7.81838e-05	0.000469742
APOC3	FBXL6	-0.133519	0.00973559	0.0276458
ACAD8	FBXL6	-0.247363	1.2775e-06	1.41552e-05
CHPT1	FBXL6	-0.170438	0.000935219	0.00388354
CKS2	FBXL6	0.189443	0.000228871	0.00117397
BATF3	FBXL6	0.14951	0.00375525	0.0124986
KLC2	FBXL6	0.186536	0.000286464	0.00142184
HSD17B1	FBXL6	0.124785	0.0157525	0.0411543
AC107032.1	FBXL6	0.230419	6.73522e-06	5.83829e-05
POLR2J4	FBXL6	0.139608	0.00684886	0.020652
AC087239.1	FBXL6	0.223915	1.23431e-05	9.87003e-05
SRBD1	FBXL6	-0.287479	1.50572e-08	3.13217e-07
AL671710.1	FBXL6	0.263774	2.26665e-07	3.23231e-06
FKTN	FBXL6	-0.18537	0.000313157	0.0015349
BTN3A1	FBXL6	-0.170284	0.000945383	0.00391795
IFT46	FBXL6	-0.145372	0.00484843	0.0154887
ATP5ME	FBXL6	0.167801	0.00112449	0.00453601
ZNF429	FBXL6	-0.241223	2.36677e-06	2.39254e-05
AC092171.4	FBXL6	0.191395	0.000196488	0.00103187
ACP6	FBXL6	0.237374	3.45478e-06	3.31569e-05
AL023803.2	FBXL6	0.204105	7.01082e-05	0.000429562
MIGA1	FBXL6	-0.220109	1.74497e-05	0.000132003
PIKFYVE	FBXL6	-0.218708	1.97922e-05	0.00014651
KRT23	FBXL6	0.241853	2.2232e-06	2.26614e-05
RNF220	FBXL6	0.144887	0.00499389	0.015904
AC015912.3	FBXL6	0.223286	1.30753e-05	0.000103708
AL359921.2	FBXL6	0.324435	1.29328e-10	4.99199e-09
TTC4	FBXL6	-0.125281	0.0153392	0.0402474
DNAJC3	FBXL6	-0.161076	0.00177766	0.0066521
MTMR4	FBXL6	-0.305468	1.61451e-09	4.60097e-08
POMP	FBXL6	0.181399	0.000422464	0.00197935
TERF1	FBXL6	0.302802	2.27004e-09	6.13224e-08
LMBR1	FBXL6	-0.176286	0.000615571	0.00273037
ALG10B	FBXL6	-0.302442	2.37622e-09	6.34137e-08
FUK	FBXL6	0.169628	0.000989921	0.00407329
RPL27	FBXL6	0.253404	6.85322e-07	8.36615e-06
ZNF232	FBXL6	0.212444	3.44158e-05	0.000233588
MESP1	FBXL6	0.158496	0.00210952	0.00769319
ZNF322	FBXL6	-0.160735	0.00181854	0.00677775
AC138356.1	FBXL6	-0.257637	4.388e-07	5.63761e-06
LY6H	FBXL6	0.130437	0.0115738	0.0319002
PECR	FBXL6	-0.194014	0.000159735	0.000863539
ACTR5	FBXL6	0.126517	0.0143503	0.0381578
DNAJB14	FBXL6	-0.187076	0.000274825	0.00137024
MIER3	FBXL6	-0.238587	3.06885e-06	3.0008e-05
EFNA5	FBXL6	0.135095	0.00889991	0.0256947
C1QTNF12	FBXL6	0.206881	5.54953e-05	0.000351125
MYO16	FBXL6	-0.158167	0.00215573	0.0078261
OGDHL	FBXL6	-0.191761	0.00019091	0.00100767
SPAG7	FBXL6	0.194683	0.000151441	0.000825023
HDAC5	FBXL6	0.161479	0.00173032	0.00650529
FKBPL	FBXL6	0.134535	0.00918942	0.0263622
VSIG10L	FBXL6	0.161613	0.00171485	0.00645678
FMO3	FBXL6	-0.135399	0.00874622	0.0253131
EIF3K	FBXL6	0.169081	0.00102856	0.00421458
F8	FBXL6	-0.207901	5.08881e-05	0.000326899
DCUN1D5	FBXL6	0.162475	0.00161843	0.00615813
TTPAL	FBXL6	-0.187128	0.000273729	0.00136632
LINC01128	FBXL6	-0.192664	0.000177792	0.000945507
LRRC75B	FBXL6	0.137675	0.00766883	0.0226901
AC108449.2	FBXL6	-0.23428	4.6613e-06	4.27145e-05
CPSF1	FBXL6	0.633238	2.60472e-43	3.53441e-40
TRIM9	FBXL6	-0.143724	0.00535841	0.016876
ARL6	FBXL6	-0.193902	0.000161162	0.00087072
RBM42	FBXL6	0.251052	8.74981e-07	1.02624e-05
KNG1	FBXL6	-0.301778	2.58499e-09	6.81602e-08
AC125494.2	FBXL6	0.163846	0.00147511	0.0056889
AC020978.4	FBXL6	-0.192438	0.000180985	0.000960751
SPPL2A	FBXL6	-0.200022	9.831e-05	0.000571962
AC254562.3	FBXL6	-0.144511	0.00510929	0.0162451
UXT	FBXL6	0.143423	0.00545663	0.0171045
AC005393.1	FBXL6	0.183639	0.00035709	0.00171637
MICU3	FBXL6	-0.285554	1.89496e-08	3.82089e-07
AL603839.2	FBXL6	-0.155545	0.0025579	0.00903148
MISP	FBXL6	0.306524	1.40946e-09	4.12299e-08
AC068338.2	FBXL6	-0.173148	0.000771682	0.0032976
RPS15	FBXL6	0.392912	2.95517e-15	3.25808e-13
CCDC58	FBXL6	0.215743	2.57679e-05	0.000182842
PLA2G12B	FBXL6	0.174004	0.000725818	0.00313425
KIF1C	FBXL6	0.146536	0.0045152	0.0145902
EEF1D	FBXL6	0.593202	6.42554e-37	5.15211e-34
PRPF31	FBXL6	0.257218	4.5875e-07	5.86828e-06
EPS8L3	FBXL6	0.17579	0.000638117	0.00281128
ATAD2B	FBXL6	-0.169232	0.0010178	0.00417437
EME2	FBXL6	0.129763	0.0120145	0.0329247
DUSP12	FBXL6	0.143715	0.00536121	0.0168764
ICE1	FBXL6	-0.15521	0.00261398	0.00920922
PAPSS2	FBXL6	-0.190763	0.000206467	0.00107375
CYLD	FBXL6	-0.26807	1.41321e-07	2.15649e-06
FERMT2	FBXL6	-0.14205	0.00592531	0.0183212
UBE2E2	FBXL6	0.135216	0.00883882	0.0255434
PRSS50	FBXL6	0.194931	0.000148464	0.000811561
GHR	FBXL6	-0.353647	1.85109e-12	1.15382e-10
AC109322.1	FBXL6	0.417649	3.20936e-17	4.79772e-15
PER2	FBXL6	-0.231951	5.82416e-06	5.15429e-05
TKT	FBXL6	0.220108	1.74508e-05	0.000132003
CPLANE1	FBXL6	-0.168816	0.00104776	0.00428232
TIMM44	FBXL6	0.190502	0.000210737	0.00109303
TOPBP1	FBXL6	-0.123042	0.017284	0.0443217
VGF	FBXL6	0.174154	0.000718081	0.00310541
PHETA1	FBXL6	0.192763	0.000176405	0.000938698
GPX2	FBXL6	0.277496	4.86764e-08	8.56083e-07
PPP1R35	FBXL6	0.463706	2.45091e-21	5.6887e-19
CDC123	FBXL6	0.171849	0.000846488	0.00357038
LAP3	FBXL6	-0.158108	0.00216406	0.0078515
NUPR1	FBXL6	0.183426	0.000362875	0.00174085
NUDT15	FBXL6	0.151068	0.00340533	0.0115453
EP300	FBXL6	-0.126597	0.0142879	0.0380264
UPP1	FBXL6	0.131443	0.0109424	0.0305051
SNRPB2	FBXL6	0.142227	0.00586281	0.0181566
BTBD1	FBXL6	-0.151774	0.00325664	0.0111003
MIR181A2HG	FBXL6	0.198943	0.000107379	0.00061519
AC083799.1	FBXL6	0.156682	0.00237577	0.00847838
LRRC8A	FBXL6	-0.144217	0.00520119	0.0164779
APPL2	FBXL6	-0.152922	0.00302761	0.0104494
CTC1	FBXL6	0.160722	0.00182018	0.0067824
TOR3A	FBXL6	0.131838	0.0107031	0.0299687
CPNE3	FBXL6	0.235361	4.20025e-06	3.92516e-05
AC004925.1	FBXL6	-0.194996	0.000147692	0.000807841
SGMS2	FBXL6	-0.235106	4.30469e-06	3.99867e-05
ATP5MG	FBXL6	0.130974	0.0112331	0.0311316
AC087045.2	FBXL6	0.293556	7.20522e-09	1.64596e-07
FZR1	FBXL6	0.30486	1.74563e-09	4.91115e-08
TP53INP1	FBXL6	0.419809	2.1233e-17	3.22888e-15
NCALD	FBXL6	0.294367	6.52177e-09	1.50976e-07
GIPR	FBXL6	0.130487	0.0115418	0.031832
DAP3	FBXL6	0.155379	0.00258559	0.00911831
AL118506.1	FBXL6	-0.193126	0.0001714	0.000915984
AC079061.1	FBXL6	-0.125518	0.015145	0.0398327
AGMAT	FBXL6	-0.206257	5.8507e-05	0.000367021
RPS11	FBXL6	0.272597	8.51348e-08	1.39961e-06
COX6B1	FBXL6	0.194992	0.000147742	0.000807865
COA6	FBXL6	0.175276	0.000662324	0.0028995
AFP	FBXL6	0.210619	4.03097e-05	0.000267317
ARHGEF12	FBXL6	-0.219838	1.78813e-05	0.00013451
ERICH5	FBXL6	0.210371	4.11825e-05	0.000272184
ALG10	FBXL6	-0.196435	0.000131583	0.000734068
RABEP2	FBXL6	0.224228	1.19926e-05	9.64215e-05
BOP1	FBXL6	0.580405	4.65242e-35	2.82995e-32
AL355355.2	FBXL6	-0.237515	3.40768e-06	3.2794e-05
LINC02062	FBXL6	0.15225	0.00315986	0.0108317
TBC1D14	FBXL6	-0.2513	8.52898e-07	1.00839e-05
BSPRY	FBXL6	0.361409	5.54956e-13	3.9315e-11
ARHGEF16	FBXL6	0.304391	1.85364e-09	5.15744e-08
ENPP1	FBXL6	-0.211806	3.63753e-05	0.00024519
ALDH1L1-AS2	FBXL6	-0.164084	0.00145146	0.00561361
GPRC5C	FBXL6	-0.210877	3.94241e-05	0.00026243
THUMPD1	FBXL6	-0.195114	0.000146304	0.00080149
NEDD8	FBXL6	0.237561	3.39255e-06	3.26841e-05
XPR1	FBXL6	-0.135614	0.00863894	0.0250774
SNORD14E	FBXL6	0.157591	0.00223874	0.00808422
PRKDC	FBXL6	0.149095	0.00385384	0.0127761
PRDX5	FBXL6	0.25647	4.96556e-07	6.31524e-06
DRAP1	FBXL6	0.325073	1.18431e-10	4.6425e-09
CFHR4	FBXL6	-0.15014	0.00360997	0.0121134
TMEM134	FBXL6	0.154378	0.00275803	0.00963588
RBM22	FBXL6	0.18282	0.00037982	0.00180935
PCCB	FBXL6	-0.12401	0.0164183	0.042591
SDHAP3	FBXL6	0.169668	0.0009872	0.00406779
MBIP	FBXL6	-0.167465	0.00115095	0.00462654
PRMT9	FBXL6	-0.306081	1.49228e-09	4.31537e-08
CLDND2	FBXL6	0.183963	0.000348443	0.00167938
AL513320.1	FBXL6	0.213312	3.19068e-05	0.000219258
LRRK2	FBXL6	-0.280358	3.49356e-08	6.47335e-07
AL121772.3	FBXL6	0.162426	0.00162374	0.00617567
NOL12	FBXL6	0.209126	4.5832e-05	0.000298993
CLDN4	FBXL6	0.141536	0.00610991	0.0187899
WDR92	FBXL6	0.185743	0.000304361	0.00149636
KAT2A	FBXL6	0.354404	1.64814e-12	1.03833e-10
ASB6	FBXL6	0.2522	7.76909e-07	9.30392e-06
CCND2P1	FBXL6	-0.181887	0.000407329	0.00192068
RPS6KB1	FBXL6	-0.161756	0.00169855	0.00640908
EIF3A	FBXL6	-0.149486	0.00376108	0.0125133
PAQR6	FBXL6	0.259799	3.48363e-07	4.63084e-06
TTC6	FBXL6	0.150297	0.00357458	0.0120174
ASH2L	FBXL6	-0.144411	0.00514013	0.0163226
EIF1AD	FBXL6	0.16688	0.00119843	0.00477638
ASB9	FBXL6	-0.141986	0.00594811	0.0183779
UBE2V1	FBXL6	-0.126286	0.0145304	0.0385381
UBQLN2	FBXL6	-0.208836	4.69849e-05	0.000305723
LINC01780	FBXL6	-0.185324	0.000314251	0.00153983
ZNF444	FBXL6	0.323158	1.54152e-10	5.81036e-09
VPS25	FBXL6	0.131559	0.0108716	0.0303681
USP20	FBXL6	0.187567	0.000264646	0.00132646
PDE2A	FBXL6	-0.235509	4.14044e-06	3.87671e-05
ARRDC1-AS1	FBXL6	0.164779	0.00138433	0.00540376
B9D1	FBXL6	0.29216	8.54736e-09	1.89894e-07
KRT18P10	FBXL6	0.243681	1.85268e-06	1.94415e-05
PSMB3	FBXL6	0.26289	2.49549e-07	3.50482e-06
IKBKE	FBXL6	0.246856	1.34499e-06	1.47915e-05
ARL16	FBXL6	0.143873	0.00531035	0.0167541
PSMG4	FBXL6	0.219036	1.92189e-05	0.000142566
TBC1D22A	FBXL6	0.276835	5.25257e-08	9.1286e-07
ROBO3	FBXL6	0.240331	2.585e-06	2.58354e-05
C8orf82	FBXL6	0.511542	2.50203e-26	7.60962e-24
ILKAP	FBXL6	0.249682	1.00777e-06	1.15963e-05
WDR74	FBXL6	0.23605	3.92945e-06	3.71068e-05
EEF2K	FBXL6	-0.137975	0.00753606	0.0223873
AC103760.1	FBXL6	0.257524	4.44084e-07	5.6972e-06
AC073073.2	FBXL6	-0.128332	0.0129994	0.0351324
PPIP5K2	FBXL6	-0.287888	1.43366e-08	2.99286e-07
RSBN1	FBXL6	-0.12686	0.0140861	0.0375799
METTL21A	FBXL6	0.16542	0.00132504	0.00520342
PSME4	FBXL6	-0.14938	0.00378607	0.0125798
FAU	FBXL6	0.327436	8.53135e-11	3.45961e-09
LY6G5C	FBXL6	0.121246	0.0189965	0.0479741
CRADD	FBXL6	-0.277521	4.85364e-08	8.54473e-07
SGK3	FBXL6	0.169245	0.00101689	0.00417161
RN7SL689P	FBXL6	-0.179417	0.000489417	0.00224592
AL035071.1	FBXL6	0.293723	7.05913e-09	1.62002e-07
AC005829.1	FBXL6	0.161703	0.00170454	0.00642493
DNMT3B	FBXL6	0.166875	0.00119886	0.00477704
SLCO1A2	FBXL6	-0.151111	0.00339615	0.011523
CSK	FBXL6	0.122752	0.0175515	0.0448472
FAM228B	FBXL6	0.149714	0.00370777	0.0123733
AC125232.1	FBXL6	-0.138379	0.00736058	0.0219474
SNHG15	FBXL6	0.189572	0.000226592	0.00116431
LYPLA1	FBXL6	0.289388	1.19676e-08	2.5651e-07
MT-TF	FBXL6	0.201856	8.45304e-05	0.000502397
RND3	FBXL6	-0.123998	0.0164292	0.0426068
UBE2J2	FBXL6	0.166426	0.00123653	0.00490056
FCN2	FBXL6	-0.175942	0.000631155	0.00278827
SLC41A3	FBXL6	0.246269	1.42756e-06	1.55542e-05
ZNF787	FBXL6	0.308207	1.13365e-09	3.40094e-08
MRPL36	FBXL6	0.17428	0.000711615	0.00308122
COMMD7	FBXL6	0.347594	4.62993e-12	2.5764e-10
CDPF1	FBXL6	0.324485	1.28441e-10	4.97957e-09
ARHGAP24	FBXL6	-0.155556	0.00255615	0.00902713
CCDC124	FBXL6	0.306494	1.4149e-09	4.12299e-08
FLT1	FBXL6	-0.204657	6.69389e-05	0.000413012
BRMS1L	FBXL6	-0.166448	0.00123471	0.00489553
AC099560.2	FBXL6	0.175875	0.000634208	0.00279756
ZNF224	FBXL6	0.14557	0.0047902	0.0153495
AL450326.1	FBXL6	-0.300179	3.16304e-09	7.98227e-08
SPRYD3	FBXL6	0.14301	0.00559402	0.0174467
ZFAND1	FBXL6	0.405836	2.91587e-16	3.81008e-14
CLK3	FBXL6	0.12221	0.0180595	0.0459565
TPI1P2	FBXL6	-0.281164	3.18015e-08	5.98696e-07
GCC1	FBXL6	-0.206978	5.50413e-05	0.000348628
AC012409.1	FBXL6	-0.124255	0.0162053	0.0421313
CCDC127	FBXL6	0.197247	0.000123239	0.000693443
FAM189B	FBXL6	0.267095	1.5744e-07	2.36764e-06
SNX7	FBXL6	-0.183204	0.000368995	0.00176397
HSP90B2P	FBXL6	-0.141845	0.00599812	0.0185074
C1RL	FBXL6	-0.171368	0.000875794	0.00367658
EDC4	FBXL6	-0.185372	0.000313098	0.0015349
DIABLO	FBXL6	-0.133056	0.00999404	0.0282569
MKKS	FBXL6	0.144004	0.00526865	0.0166408
CCDC51	FBXL6	0.157171	0.00230108	0.00826365
ALDH5A1	FBXL6	-0.178582	0.000520501	0.0023719
ALKBH2	FBXL6	0.208774	4.72334e-05	0.000307226
AMN1	FBXL6	-0.130223	0.0117118	0.0322252
TNFRSF18	FBXL6	0.143472	0.00544051	0.0170766
B3GAT3	FBXL6	0.258508	3.99952e-07	5.20291e-06
BBS10	FBXL6	-0.274351	6.97766e-08	1.17898e-06
RPL27A	FBXL6	0.331648	4.7222e-11	2.0317e-09
SNX18	FBXL6	-0.168612	0.0010628	0.00432975
NR3C1	FBXL6	-0.331618	4.74237e-11	2.03541e-09
AC138956.2	FBXL6	-0.149478	0.00376289	0.0125146
LINC01671	FBXL6	0.169606	0.000991471	0.00407872
ACTR1A	FBXL6	0.177537	0.000561934	0.00253323
DCAKD	FBXL6	-0.163376	0.00152284	0.00584738
GZMM	FBXL6	0.133066	0.00998857	0.028246
UBE2E1	FBXL6	0.130982	0.0112277	0.0311215
METTL15P1	FBXL6	-0.179722	0.000478524	0.00220453
BORCS8	FBXL6	0.174814	0.000684773	0.0029833
NAGS	FBXL6	-0.126466	0.0143897	0.0382434
RAP2B	FBXL6	0.120349	0.0199059	0.0499276
AP1S1	FBXL6	0.129057	0.0124915	0.0340098
CSRNP1	FBXL6	-0.126007	0.0147513	0.0390066
CTNND1	FBXL6	-0.122277	0.0179967	0.0458098
MIR22HG	FBXL6	-0.168192	0.0010943	0.00443046
LINC00623	FBXL6	0.244136	1.77006e-06	1.86858e-05
ZNF684	FBXL6	-0.164974	0.00136609	0.00534318
ROCK1	FBXL6	-0.227112	9.18473e-06	7.6496e-05
SDHA	FBXL6	-0.173349	0.000760696	0.00326171
SAPCD1	FBXL6	0.180743	0.000443605	0.00206134
DIAPH1	FBXL6	-0.154967	0.00265532	0.00933431
TWNK	FBXL6	0.270006	1.13912e-07	1.79251e-06
AL162171.1	FBXL6	-0.14403	0.00526018	0.01662
AC010538.1	FBXL6	-0.188318	0.000249732	0.0012619
AL031432.3	FBXL6	-0.122847	0.0174632	0.0446709
AL627309.6	FBXL6	0.15226	0.00315792	0.0108272
PHF3	FBXL6	-0.178225	0.000534306	0.00242479
ANO7L1	FBXL6	-0.127884	0.0133219	0.0358612
EIF2AK3	FBXL6	-0.200223	9.67061e-05	0.00056356
COMMD4	FBXL6	0.277608	4.80527e-08	8.47649e-07
OGDH	FBXL6	-0.280486	3.4418e-08	6.39088e-07
RASSF1-AS1	FBXL6	0.136054	0.00842315	0.0245594
MIIP	FBXL6	0.200686	9.30924e-05	0.000545022
SEC22B	FBXL6	-0.273049	8.08878e-08	1.33978e-06
NAB2	FBXL6	0.15104	0.00341141	0.0115614
POLR1D	FBXL6	0.179391	0.000490381	0.00224976
AP001542.3	FBXL6	0.19081	0.000205718	0.00107173
ST3GAL6	FBXL6	-0.208405	4.87494e-05	0.000315806
AC012313.4	FBXL6	-0.124445	0.0160415	0.0417919
GPAA1	FBXL6	0.659505	4.83277e-48	7.75e-45
AL445305.1	FBXL6	-0.148483	0.00400365	0.0131664
FTH1P12	FBXL6	0.124573	0.0159326	0.0415448
C16orf72	FBXL6	-0.259528	3.58607e-07	4.73844e-06
LINGO1	FBXL6	0.187117	0.00027396	0.0013667
DNAJC24	FBXL6	-0.235011	4.34452e-06	4.03142e-05
TAOK3	FBXL6	-0.124767	0.0157679	0.0411824
DUSP8	FBXL6	0.17883	0.000511094	0.00233386
LMAN1	FBXL6	-0.292554	8.14642e-09	1.82133e-07
AC015813.5	FBXL6	-0.122128	0.0181378	0.0461223
SLC1A2	FBXL6	-0.187081	0.000274721	0.00137011
EPHX2	FBXL6	-0.386661	8.73837e-15	9.06734e-13
NRF1	FBXL6	0.183766	0.000353665	0.00170085
DMD	FBXL6	-0.278708	4.23206e-08	7.68041e-07
PFDN2	FBXL6	0.341397	1.15981e-11	5.76311e-10
RHOD	FBXL6	0.308193	1.13574e-09	3.40143e-08
FPGT	FBXL6	-0.184512	0.000334253	0.0016194
TBL1X	FBXL6	-0.131648	0.0108178	0.0302418
KCNMA1	FBXL6	-0.176581	0.000602513	0.00268664
LINC02362	FBXL6	-0.226699	9.54404e-06	7.90841e-05
HADH	FBXL6	-0.202877	7.76689e-05	0.000466807
DMKN	FBXL6	0.152635	0.00308349	0.0106132
AL133260.1	FBXL6	0.178512	0.000523154	0.00238276
FBRSL1	FBXL6	0.245367	1.56386e-06	1.67699e-05
AC007238.1	FBXL6	0.174349	0.000708089	0.00306821
FMR1	FBXL6	-0.126055	0.0147128	0.0389222
NOMO2	FBXL6	-0.219784	1.79682e-05	0.000134991
AC090587.2	FBXL6	-0.171599	0.000861619	0.00362311
UBA52P5	FBXL6	0.140845	0.00636617	0.019467
AC090114.1	FBXL6	0.174648	0.000692981	0.00301534
ECHDC2	FBXL6	-0.203499	7.37483e-05	0.000447821
VAMP3	FBXL6	-0.203683	7.26252e-05	0.000441914
FGD4	FBXL6	-0.204384	6.84868e-05	0.000421384
AC006277.1	FBXL6	0.136281	0.008314	0.0243049
MUT	FBXL6	-0.335961	2.553e-11	1.15474e-09
RBM19	FBXL6	0.250502	9.26188e-07	1.07984e-05
C18orf21	FBXL6	0.229412	7.40592e-06	6.32029e-05
RPS10P2	FBXL6	0.274039	7.23004e-08	1.21465e-06
MZT2B	FBXL6	0.259451	3.61595e-07	4.77435e-06
AC011374.2	FBXL6	0.267136	1.56729e-07	2.35896e-06
DNAJC14	FBXL6	-0.214353	2.91262e-05	0.000203238
GPATCH11	FBXL6	-0.301505	2.67572e-09	7.00291e-08
ADCK1	FBXL6	0.235196	4.26765e-06	3.97263e-05
DDX39A	FBXL6	0.180438	0.000453797	0.00210104
PGGT1B	FBXL6	-0.131295	0.0110334	0.0307165
SH2D2A	FBXL6	0.127831	0.0133601	0.0359365
AC020915.2	FBXL6	0.216211	2.47241e-05	0.000176536
FYN	FBXL6	-0.143452	0.00544695	0.0170907
GJC3	FBXL6	-0.141601	0.00608636	0.0187305
BCCIP	FBXL6	0.21174	3.65851e-05	0.000246509
PLEKHJ1	FBXL6	0.210921	3.92721e-05	0.000261616
CXCL16	FBXL6	0.255651	5.41432e-07	6.82692e-06
INHBC	FBXL6	-0.237103	3.54719e-06	3.39514e-05
ZBTB21	FBXL6	-0.233241	5.14976e-06	4.65617e-05
AC137056.1	FBXL6	-0.232004	5.79523e-06	5.1345e-05
HM13-AS1	FBXL6	-0.181712	0.0004127	0.00194082
AKR1D1	FBXL6	-0.222522	1.40206e-05	0.000110117
DPP8	FBXL6	-0.150518	0.00352533	0.0118791
AL691432.2	FBXL6	-0.210432	4.09679e-05	0.000270969
GNE	FBXL6	-0.403195	4.71953e-16	5.86286e-14
AC091271.1	FBXL6	-0.162624	0.00160222	0.0061083
EPAS1	FBXL6	-0.235107	4.30442e-06	3.99867e-05
MSANTD4	FBXL6	-0.195134	0.000146078	0.000800733
TRUB1	FBXL6	-0.168994	0.00103486	0.00423746
ZNRD1	FBXL6	0.301089	2.82026e-09	7.32686e-08
GSPT1	FBXL6	-0.136333	0.00828905	0.0242405
BTNL9	FBXL6	-0.213619	3.10616e-05	0.000214117
FAM199X	FBXL6	-0.162427	0.00162362	0.00617567
STAP2	FBXL6	0.203114	7.61527e-05	0.000459731
MIR4435-2HG	FBXL6	0.244313	1.73875e-06	1.84173e-05
MUS81	FBXL6	0.181972	0.000404743	0.001909
ETFA	FBXL6	-0.23165	5.99315e-06	5.27541e-05
FGF12	FBXL6	-0.13443	0.00924456	0.0265032
SEL1L	FBXL6	-0.194447	0.00015432	0.000837857
AL121832.2	FBXL6	0.189666	0.000224939	0.00115717
FAM221A	FBXL6	-0.196484	0.000131066	0.000731877
DTX2	FBXL6	0.246739	1.36107e-06	1.49497e-05
AC092651.2	FBXL6	-0.15578	0.00251929	0.00891659
ACTA1	FBXL6	0.145124	0.00492248	0.0157106
PMS2P5	FBXL6	-0.164387	0.00142186	0.00552581
KCNJ8	FBXL6	-0.214766	2.80856e-05	0.000196912
C8orf59	FBXL6	0.564036	8.51695e-33	4.17331e-30
HINT3	FBXL6	-0.123177	0.0171614	0.0440778
FUCA2	FBXL6	0.124507	0.0159884	0.0416658
FECH	FBXL6	-0.241702	2.25693e-06	2.29598e-05
RPS19P1	FBXL6	0.24944	1.03313e-06	1.18495e-05
ACSF3	FBXL6	0.145834	0.00471362	0.0151426
DNMT3L	FBXL6	-0.167474	0.00115022	0.00462604
CCDC47	FBXL6	-0.246693	1.36746e-06	1.50012e-05
C1S	FBXL6	-0.281297	3.13092e-08	5.91955e-07
HAO1	FBXL6	-0.267064	1.57982e-07	2.37377e-06
HPS1	FBXL6	0.193881	0.000161435	0.000871927
DNMBP	FBXL6	0.152626	0.00308523	0.0106166
LAMP2	FBXL6	-0.151212	0.00337458	0.0114608
ZNF321P	FBXL6	0.149645	0.00372385	0.0124128
PRELID3A	FBXL6	0.162643	0.0016002	0.00610326
CNTLN	FBXL6	-0.175973	0.000629725	0.00278405
C11orf98	FBXL6	0.255506	5.49744e-07	6.90212e-06
CSNK1A1	FBXL6	-0.219169	1.89906e-05	0.00014105
AC010247.2	FBXL6	0.142695	0.0057009	0.0177299
AC091390.3	FBXL6	0.226508	9.71483e-06	8.03044e-05
SYNJ1	FBXL6	-0.190763	0.000206466	0.00107375
FAM13A	FBXL6	-0.209038	4.61789e-05	0.000301144
DYSF	FBXL6	-0.141686	0.00605558	0.0186521
RELB	FBXL6	0.163138	0.00154755	0.00593324
AC091982.1	FBXL6	-0.139695	0.00681367	0.020574
TRO	FBXL6	-0.200854	9.18129e-05	0.000537887
AL359076.1	FBXL6	-0.128309	0.0130158	0.0351605
INAFM1	FBXL6	0.301189	2.78497e-09	7.25655e-08
CCDC71L	FBXL6	-0.178683	0.000516654	0.00235681
CEP85L	FBXL6	-0.132949	0.0100548	0.028399
SYNJ2BP	FBXL6	-0.246993	1.32644e-06	1.4624e-05
D2HGDH	FBXL6	0.154213	0.00278733	0.00971903
XRCC6	FBXL6	0.153297	0.00295585	0.0102298
USP42	FBXL6	-0.127389	0.0136861	0.0366347
DDX51	FBXL6	0.304889	1.73906e-09	4.90049e-08
MRPS25	FBXL6	0.260234	3.32456e-07	4.45633e-06
ZNF674	FBXL6	-0.196524	0.000130644	0.000729985
CPN2	FBXL6	-0.286433	1.70642e-08	3.48798e-07
HARBI1	FBXL6	-0.121266	0.0189765	0.0479373
PVT1	FBXL6	0.332551	4.15512e-11	1.81426e-09
LONP2	FBXL6	-0.328599	7.25274e-11	3.01031e-09
ACADVL	FBXL6	0.173519	0.000751514	0.00323098
GMEB1	FBXL6	0.156113	0.00246531	0.00875363
PDXP	FBXL6	-0.227661	8.7263e-06	7.3266e-05
IL1R1	FBXL6	-0.221807	1.49629e-05	0.000115918
AP002336.2	FBXL6	0.156699	0.00237318	0.00847398
CCNG1	FBXL6	-0.172554	0.000805094	0.00342378
NT5DC2	FBXL6	0.180902	0.000438387	0.00204203
FGD5-AS1	FBXL6	-0.15771	0.00222137	0.0080363
AC004241.1	FBXL6	0.215836	2.55564e-05	0.000181488
MYLK-AS1	FBXL6	0.278217	4.47906e-08	8.0377e-07
NFIX	FBXL6	-0.175625	0.000645794	0.00284016
SPHK1	FBXL6	0.196436	0.000131576	0.000734068
AL133243.2	FBXL6	-0.138366	0.00736621	0.0219604
TMSB10	FBXL6	0.271081	1.00988e-07	1.62244e-06
PUSL1	FBXL6	0.353723	1.82964e-12	1.1445e-10
ESR1	FBXL6	-0.211124	3.85907e-05	0.000257628
MARF1	FBXL6	-0.202991	7.69341e-05	0.000463022
LMBRD2	FBXL6	-0.265065	1.96838e-07	2.8696e-06
SEC63	FBXL6	-0.148776	0.00393132	0.0129745
BAX	FBXL6	0.237471	3.42232e-06	3.28811e-05
CRYM	FBXL6	-0.125032	0.0155453	0.0407048
TRAPPC9	FBXL6	0.572374	6.21819e-34	3.6563e-31
PLPP2	FBXL6	0.141521	0.00611535	0.0188034
AC103706.1	FBXL6	0.386007	9.77608e-15	1.00848e-12
TCIRG1	FBXL6	0.25587	5.29086e-07	6.68559e-06
SULT1B1	FBXL6	-0.215975	2.52455e-05	0.000179714
AC109347.1	FBXL6	-0.188271	0.00025065	0.00126617
BBS2	FBXL6	-0.149674	0.00371694	0.0123945
PDSS1	FBXL6	0.142366	0.00581436	0.0180446
NAPRT	FBXL6	0.532903	7.98617e-29	2.93492e-26
DMWD	FBXL6	0.153765	0.00286871	0.00997321
EHBP1	FBXL6	-0.367043	2.26777e-13	1.74284e-11
UFSP2	FBXL6	-0.136584	0.00816951	0.0239346
DGKQ	FBXL6	0.153742	0.00287293	0.00998395
PCM1	FBXL6	-0.1379	0.0075693	0.0224521
NMRAL1	FBXL6	0.197469	0.000121045	0.000682401
WASH8P	FBXL6	0.158325	0.0021334	0.00776422
SH3BP5L	FBXL6	0.131413	0.0109609	0.03055
C19orf70	FBXL6	0.199543	0.000102245	0.000591149
JMJD4	FBXL6	0.383374	1.53146e-14	1.54371e-12
CNTD1	FBXL6	0.148729	0.00394278	0.013005
CECR2	FBXL6	-0.141119	0.00626347	0.0191952
ZNF428	FBXL6	0.170946	0.000902328	0.00376379
NIPAL2	FBXL6	0.435403	9.84443e-19	1.772e-16
NCAPH2	FBXL6	0.257589	4.41044e-07	5.66232e-06
RNU6-925P	FBXL6	0.284264	2.20834e-08	4.36716e-07
RPL7AP30	FBXL6	0.227727	8.67257e-06	7.29191e-05
CR936218.2	FBXL6	-0.135825	0.00853498	0.0248503
LINC01093	FBXL6	-0.179007	0.000504449	0.0023053
MTMR9LP	FBXL6	0.145015	0.00495512	0.0158005
METTL17	FBXL6	0.163047	0.00155713	0.00596607
BANF1P2	FBXL6	-0.152909	0.00303	0.0104556
EIF1AXP1	FBXL6	-0.125987	0.0147671	0.0390367
MIOS	FBXL6	-0.262035	2.73783e-07	3.78786e-06
ZNF580	FBXL6	0.254715	5.97469e-07	7.41686e-06
POP5	FBXL6	0.247855	1.21496e-06	1.35473e-05
CES4A	FBXL6	-0.226565	9.66363e-06	7.99561e-05
RPS16	FBXL6	0.22946	7.37216e-06	6.30368e-05
AC008026.1	FBXL6	0.230763	6.51967e-06	5.67655e-05
CASP9	FBXL6	-0.152101	0.00318982	0.0109153
RPL21P134	FBXL6	0.230695	6.56163e-06	5.70745e-05
KIAA2026	FBXL6	-0.147895	0.00415221	0.0135815
GEMIN7-AS1	FBXL6	0.210815	3.9634e-05	0.000263373
AP001273.1	FBXL6	0.221871	1.48761e-05	0.000115397
DHX8	FBXL6	-0.122063	0.0182002	0.0462461
CBWD4P	FBXL6	0.191304	0.000197892	0.0010377
CUL4B	FBXL6	-0.15495	0.00265819	0.00934073
AC010205.1	FBXL6	-0.173406	0.00075759	0.00325235
RNF141	FBXL6	-0.177977	0.000544107	0.0024623
CCT6A	FBXL6	0.189311	0.000231232	0.00118299
MYO1B	FBXL6	-0.308211	1.1331e-09	3.40094e-08
MSS51	FBXL6	0.269059	1.26605e-07	1.95905e-06
ILF3	FBXL6	0.167626	0.00113818	0.00458598
RPS11P5	FBXL6	0.212695	3.3671e-05	0.000228973
PDLIM1P4	FBXL6	-0.232465	5.54619e-06	4.95069e-05
RPP21	FBXL6	0.228922	7.75518e-06	6.58966e-05
DOT1L	FBXL6	0.138221	0.00742871	0.0221243
FKBP8	FBXL6	0.239861	2.70775e-06	2.68794e-05
CTNNB1	FBXL6	-0.138504	0.00730721	0.0218104
FTCDNL1	FBXL6	-0.266974	1.59559e-07	2.38932e-06
SPON2	FBXL6	0.135606	0.00864312	0.0250847
SON	FBXL6	-0.130994	0.0112206	0.0311078
STC1	FBXL6	-0.15083	0.00345689	0.0116909
CITED2	FBXL6	-0.175333	0.000659574	0.00289137
ARL2BP	FBXL6	-0.271541	9.59028e-08	1.55632e-06
GBP3	FBXL6	-0.158968	0.00204494	0.00749328
MTMR6	FBXL6	-0.245758	1.50325e-06	1.62218e-05
FAM124B	FBXL6	-0.15179	0.0032535	0.0110923
TJP3	FBXL6	0.4001	8.25224e-16	9.83578e-14
GSK3B	FBXL6	-0.166538	0.00122709	0.00487189
SRD5A2	FBXL6	-0.245285	1.57679e-06	1.68982e-05
SETBP1	FBXL6	-0.145382	0.00484555	0.0154847
CHD7	FBXL6	0.218415	2.03189e-05	0.000149656
RPS19BP1	FBXL6	0.340052	1.41186e-11	6.86093e-10
AP000695.1	FBXL6	-0.211932	3.59799e-05	0.000242896
FEZ2	FBXL6	-0.132403	0.0103689	0.0291765
HMGA1	FBXL6	0.265814	1.81299e-07	2.66509e-06
MED4	FBXL6	0.137754	0.00763386	0.0226169
RPL37P2	FBXL6	0.222498	1.40513e-05	0.00011026
SYT8	FBXL6	0.282994	2.56536e-08	5.00033e-07
PRPF6	FBXL6	0.28483	2.065e-08	4.11136e-07
AL355512.1	FBXL6	0.261142	3.01504e-07	4.1139e-06
LINC02210	FBXL6	0.133709	0.00963151	0.0274032
FAM50B	FBXL6	-0.121161	0.0190808	0.0481181
NFE2L2	FBXL6	-0.229539	7.31815e-06	6.26492e-05
ADGRG7	FBXL6	-0.154621	0.00271521	0.00951457
NCCRP1	FBXL6	0.128954	0.0125629	0.0341675
ZNF335	FBXL6	0.271892	9.21852e-08	1.50152e-06
AC106876.1	FBXL6	0.161497	0.0017283	0.00650046
UROS	FBXL6	0.260474	3.23989e-07	4.36272e-06
TPM2	FBXL6	0.16012	0.00189459	0.00702556
ATXN1L	FBXL6	-0.21707	2.29087e-05	0.000165416
DHX30	FBXL6	0.143575	0.00540696	0.0169955
AC068987.4	FBXL6	0.195168	0.00014568	0.000799814
TMEM220-AS1	FBXL6	-0.194332	0.00015574	0.000844528
CCT2	FBXL6	0.126205	0.0145941	0.0386547
CREM	FBXL6	-0.1502	0.00359648	0.012075
ZCCHC3	FBXL6	0.176014	0.000627845	0.00277643
AC246787.1	FBXL6	0.26932	1.22986e-07	1.90974e-06
BIRC6	FBXL6	-0.253987	6.44834e-07	7.94889e-06
IVD	FBXL6	-0.262439	2.62071e-07	3.64873e-06
ZBTB16	FBXL6	-0.15405	0.00281677	0.00981002
RAMAC	FBXL6	0.126315	0.0145079	0.0384899
AGER	FBXL6	0.175226	0.00066469	0.0029073
AC010618.3	FBXL6	0.188168	0.000252656	0.00127557
BICRA	FBXL6	0.166767	0.00120783	0.0048041
CCT6P1	FBXL6	0.181363	0.00042361	0.00198338
CAMK1	FBXL6	-0.150073	0.0036253	0.0121555
TRAIP	FBXL6	0.140396	0.00653767	0.0198904
TNS1	FBXL6	-0.139135	0.00704178	0.0211433
PIK3C2G	FBXL6	-0.130106	0.0117882	0.032395
TBC1D7	FBXL6	0.131449	0.0109389	0.0305051
HTRA3	FBXL6	0.186694	0.000283003	0.00140585
FEM1B	FBXL6	-0.218963	1.93439e-05	0.000143372
SLC25A34	FBXL6	-0.226773	9.47912e-06	7.86509e-05
CLIC3	FBXL6	0.234268	4.66669e-06	4.27416e-05
ASTE1	FBXL6	-0.162586	0.0016063	0.00612256
ZNF275	FBXL6	-0.207862	5.10577e-05	0.00032775
FOPNL	FBXL6	-0.147947	0.0041388	0.0135426
MEST	FBXL6	0.143868	0.0053121	0.0167541
GTF2H5	FBXL6	0.154035	0.00281934	0.00981706
NHLRC3	FBXL6	-0.248273	1.16423e-06	1.30976e-05
CHAMP1	FBXL6	-0.142093	0.00590992	0.0182807
AMOTL1	FBXL6	-0.168662	0.00105908	0.00431958
PIGK	FBXL6	-0.276928	5.1964e-08	9.04882e-07
ONECUT1	FBXL6	-0.130778	0.0113562	0.0314269
C12orf49	FBXL6	0.135175	0.00885923	0.0255898
RPS18	FBXL6	0.281522	3.04968e-08	5.79703e-07
MED14OS	FBXL6	-0.164619	0.0013995	0.00545439
PRKCE	FBXL6	-0.15092	0.00343722	0.011631
KCTD20	FBXL6	-0.144444	0.00513012	0.0162967
HNRNPCP1	FBXL6	0.14839	0.0040268	0.0132252
AC079140.2	FBXL6	0.297742	4.29308e-09	1.0518e-07
TNFRSF4	FBXL6	0.226484	9.73649e-06	8.04081e-05
ETV2	FBXL6	0.19465	0.000151833	0.000826903
WRN	FBXL6	-0.157749	0.00221571	0.00801748
ERLIN1	FBXL6	-0.161106	0.00177414	0.00664595
PPP4R3B	FBXL6	-0.13487	0.00901552	0.0259478
AC022784.5	FBXL6	-0.153288	0.00295753	0.0102336
CYP4F3	FBXL6	-0.216508	2.40808e-05	0.000172677
USP47	FBXL6	-0.255248	5.6489e-07	7.06212e-06
SH3D19	FBXL6	-0.264146	2.17663e-07	3.1267e-06
MFSD3	FBXL6	0.585126	9.79883e-36	6.64813e-33
EPC2	FBXL6	-0.149595	0.00373544	0.0124468
ANXA10	FBXL6	-0.267841	1.44965e-07	2.19879e-06
PPP1R13L	FBXL6	0.125294	0.0153285	0.0402313
RPL23	FBXL6	0.248213	1.17138e-06	1.31696e-05
TSPEAR-AS1	FBXL6	0.130496	0.0115357	0.031825
PLEKHG6	FBXL6	0.232687	5.42998e-06	4.85971e-05
EBF4	FBXL6	0.302614	2.32496e-09	6.24236e-08
AC108673.3	FBXL6	0.255372	5.57546e-07	6.99013e-06
AC005261.3	FBXL6	0.194407	0.000154812	0.000840015
AC137932.1	FBXL6	0.16079	0.00181197	0.00675611
TLR4	FBXL6	-0.223218	1.3157e-05	0.00010431
MCRIP2	FBXL6	0.178549	0.000521756	0.00237701
RNF169	FBXL6	-0.171145	0.000889745	0.00372417
HLA-K	FBXL6	0.15712	0.00230874	0.00828443
SENP8	FBXL6	-0.225087	1.10812e-05	8.99964e-05
NPM1P27	FBXL6	0.150703	0.00348451	0.0117707
CTDSPL	FBXL6	0.123581	0.016797	0.0433629
ZC3H12A	FBXL6	0.158779	0.00207054	0.0075761
PPP4C	FBXL6	0.239109	2.91562e-06	2.86846e-05
C12orf65	FBXL6	0.16828	0.00108764	0.0044103
ANKRD40	FBXL6	-0.170252	0.000947496	0.00392343
LY6E	FBXL6	0.264685	2.05199e-07	2.96941e-06
BCO1	FBXL6	-0.141993	0.00594546	0.0183771
PTTG1	FBXL6	0.210027	4.24197e-05	0.000279419
NSRP1	FBXL6	-0.15011	0.00361686	0.0121296
YBEY	FBXL6	0.176961	0.000586076	0.00262595
NDUFAF2	FBXL6	0.251733	8.1545e-07	9.69962e-06
SEC61B	FBXL6	0.188081	0.000254351	0.00128266
AC009318.4	FBXL6	0.272855	8.26881e-08	1.36561e-06
DHTKD1	FBXL6	-0.258057	4.19633e-07	5.42295e-06
EAF1	FBXL6	-0.152428	0.00312436	0.010735
DDX5	FBXL6	-0.150381	0.00355582	0.0119658
TGFBR2	FBXL6	-0.18963	0.000225562	0.0011597
PKN2	FBXL6	-0.222087	1.45875e-05	0.000113608
CDC34	FBXL6	0.358301	9.02503e-13	5.89923e-11
DAAM1	FBXL6	-0.145496	0.00481192	0.0154079
AK1	FBXL6	0.129932	0.0119027	0.0326741
AC004816.1	FBXL6	0.175888	0.000633605	0.00279629
OXSR1	FBXL6	-0.131922	0.010653	0.0298426
ALG8	FBXL6	0.212577	3.40184e-05	0.000231068
BAG4	FBXL6	-0.157304	0.00228119	0.00820391
DNAJC13	FBXL6	-0.183319	0.000365796	0.00175201
ALDOB	FBXL6	-0.253727	6.62607e-07	8.14522e-06
TMF1	FBXL6	-0.190153	0.000216563	0.00111897
AC087741.2	FBXL6	0.206998	5.49471e-05	0.000348156
CLASRP	FBXL6	0.263109	2.43677e-07	3.43602e-06
GTF2I	FBXL6	-0.255539	5.47881e-07	6.88854e-06
SMCO3	FBXL6	-0.12336	0.0169956	0.0437604
BRI3	FBXL6	0.19951	0.000102517	0.000592334
CDH23	FBXL6	-0.155372	0.00258667	0.00912029
DNAJC9-AS1	FBXL6	0.202276	8.16397e-05	0.000487352
TBCC	FBXL6	0.130601	0.011469	0.0316608
SMN1	FBXL6	0.266695	1.64536e-07	2.45442e-06
RCL1	FBXL6	-0.188931	0.00023815	0.00121259
PAFAH1B3	FBXL6	0.245927	1.47776e-06	1.60022e-05
ENKD1	FBXL6	0.221981	1.47284e-05	0.000114353
SYNE2	FBXL6	-0.161387	0.00174106	0.0065387
BPIFB2	FBXL6	0.132774	0.0101547	0.0286331
SCAF1	FBXL6	0.140348	0.00655602	0.0199256
VPS9D1	FBXL6	0.160543	0.00184202	0.00685368
TRIM5	FBXL6	-0.18082	0.000441072	0.00205236
ICE2	FBXL6	-0.147537	0.00424529	0.013827
TP53INP2	FBXL6	-0.259741	3.50521e-07	4.65251e-06
AL391121.1	FBXL6	-0.162832	0.00157989	0.00604147
AC107983.1	FBXL6	0.246873	1.34263e-06	1.47747e-05
CRTC1	FBXL6	0.175346	0.000658945	0.00288991
SSR2	FBXL6	0.213861	3.04086e-05	0.000210408
SLC25A5-AS1	FBXL6	-0.202218	8.20322e-05	0.000489529
MRM1	FBXL6	0.157329	0.00227745	0.00819213
IFT27	FBXL6	0.209275	4.52506e-05	0.000295528
S100A4	FBXL6	0.1436	0.00539869	0.0169756
CACYBP	FBXL6	0.184495	0.000334677	0.001621
RBMXL1	FBXL6	-0.211872	3.61685e-05	0.000243982
AC016405.2	FBXL6	0.152286	0.00315261	0.0108132
TTC30A	FBXL6	-0.194392	0.000154997	0.000840759
FAM107A	FBXL6	-0.176021	0.000627553	0.00277584
STIP1	FBXL6	0.320298	2.27729e-10	8.16412e-09
ACSL5	FBXL6	-0.148494	0.00400079	0.0131619
TMEM54	FBXL6	0.157506	0.00225128	0.00811952
BLVRA	FBXL6	0.14871	0.00394734	0.0130151
GNRHR2	FBXL6	-0.173939	0.000729227	0.00314666
NSMCE2	FBXL6	0.527806	3.26654e-28	1.15244e-25
CHIC1	FBXL6	-0.167469	0.00115061	0.00462654
FAM24B	FBXL6	0.169418	0.00100462	0.00412512
GMPSP1	FBXL6	0.172521	0.000806982	0.00343095
C4orf19	FBXL6	-0.228574	8.01195e-06	6.78545e-05
THAP7	FBXL6	0.177056	0.000582034	0.00261116
PDE7A	FBXL6	0.134674	0.00911656	0.0261745
CLASP1	FBXL6	-0.169488	0.000999685	0.00410868
SGSM2	FBXL6	0.178298	0.000531479	0.00241569
PIK3R1	FBXL6	-0.270118	1.12502e-07	1.77349e-06
SNORA13	FBXL6	0.13519	0.00885182	0.0255726
RPS3A	FBXL6	0.203021	7.67405e-05	0.000462488
AC006970.1	FBXL6	0.122999	0.0173234	0.0444036
NUDT6	FBXL6	-0.170392	0.000938272	0.00389438
TOMM34	FBXL6	0.221509	1.53738e-05	0.000118789
SATB2	FBXL6	-0.137961	0.00754226	0.0223982
TTC37	FBXL6	-0.218366	2.04069e-05	0.000150053
DCAF17	FBXL6	-0.158092	0.00216641	0.00785842
MPDZ	FBXL6	-0.369452	1.53839e-13	1.23914e-11
NUP153	FBXL6	-0.174237	0.000713809	0.0030892
LMO7-AS1	FBXL6	0.167967	0.00111156	0.00449107
CARS2	FBXL6	0.142859	0.00564491	0.0175836
CCDC18-AS1	FBXL6	0.131579	0.0108599	0.0303499
PDGFC	FBXL6	-0.128531	0.0128583	0.034842
UQCR10	FBXL6	0.146266	0.00459061	0.014796
PCED1A	FBXL6	0.270692	1.05496e-07	1.68108e-06
TTBK2	FBXL6	-0.155433	0.00257646	0.00909156
APBA3	FBXL6	0.130557	0.011497	0.0317331
PRKAG2-AS1	FBXL6	-0.181654	0.000414488	0.00194871
AVL9	FBXL6	-0.133948	0.00950152	0.0270946
SNHG12	FBXL6	0.279355	3.92583e-08	7.19124e-07
AL354811.1	FBXL6	0.124403	0.0160782	0.0418687
SYT12	FBXL6	0.218646	1.99029e-05	0.000147207
NCKAP1	FBXL6	-0.130912	0.011272	0.0312197
H6PD	FBXL6	-0.222137	1.45211e-05	0.000113242
AURKAIP1	FBXL6	0.130996	0.011219	0.0311078
ATP2B4	FBXL6	-0.162376	0.0016292	0.00619244
PPM1A	FBXL6	-0.233045	5.24707e-06	4.72477e-05
PLAC8L1	FBXL6	0.304795	1.76021e-09	4.94428e-08
SEC31A	FBXL6	-0.143102	0.00556308	0.017384
RPS20P14	FBXL6	0.299002	3.66696e-09	9.14926e-08
GRAP	FBXL6	-0.144236	0.005195	0.0164642
TMEM70	FBXL6	0.365009	3.13898e-13	2.32654e-11
AC084036.1	FBXL6	0.139667	0.00682497	0.0205975
NIFK	FBXL6	0.20997	4.2629e-05	0.000280692
HYAL2	FBXL6	0.152189	0.00317212	0.0108611
TRIM55	FBXL6	0.264118	2.1833e-07	3.13117e-06
GNA14	FBXL6	-0.150134	0.00361141	0.0121159
AP001453.2	FBXL6	0.188494	0.000246362	0.00124844
FNDC10	FBXL6	0.130308	0.0116571	0.0321049
AC004453.1	FBXL6	0.336234	2.4547e-11	1.12178e-09
KRT10	FBXL6	0.198483	0.000111477	0.000634748
SUPV3L1	FBXL6	0.140469	0.00650949	0.0198354
PGP	FBXL6	0.243693	1.85039e-06	1.94407e-05
TRIM6	FBXL6	0.122203	0.0180666	0.0459611
ATP6V0E1	FBXL6	0.161086	0.00177643	0.00664989
AP001528.2	FBXL6	-0.197515	0.000120591	0.000680496
TIMM8B	FBXL6	0.25976	3.49814e-07	4.64662e-06
PRRT3-AS1	FBXL6	0.249718	1.00402e-06	1.15683e-05
AC022018.1	FBXL6	0.131175	0.011108	0.0309012
MIR621	FBXL6	-0.214715	2.82125e-05	0.000197644
PDCD6	FBXL6	0.172752	0.000793849	0.00338494
PIN1	FBXL6	0.154838	0.00267754	0.00940125
ELF2	FBXL6	-0.127874	0.0133291	0.0358696
SLC23A3	FBXL6	-0.141005	0.00630599	0.0193012
KIAA0232	FBXL6	-0.219369	1.8652e-05	0.000138968
AL354696.1	FBXL6	0.313937	5.34633e-10	1.74002e-08
AGBL5-IT1	FBXL6	0.132464	0.0103334	0.0290857
SNHG25	FBXL6	0.188238	0.000251285	0.00126901
AC021106.1	FBXL6	-0.170537	0.000928698	0.00385808
AL360181.1	FBXL6	-0.156569	0.00239332	0.00852893
KLHL17	FBXL6	0.231776	5.92229e-06	5.23131e-05
CA4	FBXL6	-0.159545	0.00196825	0.00725751
AC131097.3	FBXL6	0.136429	0.00824324	0.0241226
AC008764.2	FBXL6	-0.159257	0.0020062	0.00736971
TTC7A	FBXL6	-0.121168	0.0190747	0.0481094
ECI1	FBXL6	0.163016	0.00156036	0.00597715
ZHX1-C8orf76	FBXL6	0.538103	1.85093e-29	7.25566e-27
MBTPS2	FBXL6	-0.244694	1.67357e-06	1.78272e-05
CLNS1A	FBXL6	0.241245	2.36149e-06	2.38858e-05
MRPL52	FBXL6	0.434485	1.18469e-18	2.08979e-16
SMARCB1	FBXL6	0.189488	0.000228068	0.00117087
ACSM3	FBXL6	-0.258555	3.97926e-07	5.18803e-06
CCDC88B	FBXL6	0.208685	4.75955e-05	0.000309353
RORA	FBXL6	-0.223909	1.23492e-05	9.87045e-05
AP3B1	FBXL6	-0.123445	0.016919	0.0435886
ZDHHC24	FBXL6	0.139005	0.00709593	0.0212733
BBOX1	FBXL6	-0.258319	4.08075e-07	5.29298e-06
CLDN23	FBXL6	-0.148885	0.00390476	0.0129061
ROM1	FBXL6	0.123231	0.0171119	0.044001
NDFIP2	FBXL6	-0.184419	0.000336614	0.00162905
DQX1	FBXL6	0.179122	0.000500206	0.00228829
ELMO3	FBXL6	0.196596	0.000129892	0.000726471
ZNF513	FBXL6	0.191646	0.000192649	0.00101564
NTMT1	FBXL6	0.191246	0.000198797	0.00104213
SLC30A7	FBXL6	-0.170535	0.00092887	0.00385808
PCNPP1	FBXL6	0.122655	0.0176413	0.0450351
GFER	FBXL6	0.287322	1.53433e-08	3.18045e-07
OTUD6B	FBXL6	0.197631	0.000119468	0.000674806
FAM136A	FBXL6	0.148488	0.00400219	0.013164
HNRNPA1P48	FBXL6	0.203875	7.14655e-05	0.000436238
TMEM9B-AS1	FBXL6	-0.14611	0.00463465	0.0149109
RPL13AP5	FBXL6	0.229734	7.18476e-06	6.16736e-05
AP006284.1	FBXL6	0.158288	0.00213857	0.00777866
SF3B4	FBXL6	0.237486	3.41756e-06	3.28712e-05
AC022816.1	FBXL6	0.161044	0.00178145	0.00666061
AC008750.4	FBXL6	0.19913	0.000105755	0.000606868
LARGE2	FBXL6	0.29035	1.06529e-08	2.3029e-07
AC021483.2	FBXL6	-0.129715	0.0120461	0.0329934
AP001363.2	FBXL6	0.209869	4.30008e-05	0.000282508
AL159163.1	FBXL6	0.340307	1.36022e-11	6.67684e-10
CLDN3	FBXL6	0.239225	2.88242e-06	2.83738e-05
DYNC1LI1	FBXL6	0.149058	0.0038627	0.0127983
AC090198.1	FBXL6	0.173538	0.00075046	0.00322724
RABL3	FBXL6	-0.220546	1.6775e-05	0.000127823
AC007342.7	FBXL6	-0.223723	1.2562e-05	0.000100132
CHSY3	FBXL6	-0.181224	0.000427996	0.00200102
COL4A3BP	FBXL6	-0.233154	5.19282e-06	4.68309e-05
CDK5RAP1	FBXL6	0.298329	3.98962e-09	9.92117e-08
PTPN23	FBXL6	0.187744	0.000261066	0.00131127
ZMAT5	FBXL6	0.268822	1.30001e-07	2.00549e-06
PCCA	FBXL6	-0.24674	1.36094e-06	1.49497e-05
KDR	FBXL6	-0.228607	7.98705e-06	6.77038e-05
HMBS	FBXL6	0.147372	0.00428881	0.0139378
PHC3	FBXL6	-0.162714	0.00159253	0.00607927
SMIM29	FBXL6	0.206927	5.52788e-05	0.000350006
FAM160B1	FBXL6	-0.179577	0.00048368	0.00222538
ZBTB42	FBXL6	0.154964	0.00265583	0.00933431
RPS27P29	FBXL6	0.1771	0.00058017	0.00260346
AC007406.3	FBXL6	-0.194476	0.000153965	0.000836189
ZNF526	FBXL6	0.165143	0.00135035	0.00528985
MCM7	FBXL6	0.160864	0.00180302	0.00673128
WDR34	FBXL6	0.204209	6.95005e-05	0.000426431
GPS2	FBXL6	0.216068	2.5038e-05	0.000178383
PIGCP1	FBXL6	-0.227268	9.0519e-06	7.56039e-05
ARMCX5	FBXL6	-0.151936	0.00322345	0.0110005
CCDC154	FBXL6	0.185719	0.00030493	0.00149832
GRHL2	FBXL6	0.165407	0.00132615	0.00520662
MROH6	FBXL6	0.296342	5.10938e-09	1.21468e-07
TIMP3	FBXL6	-0.23385	4.85774e-06	4.43074e-05
RAPGEF5	FBXL6	-0.130856	0.0113069	0.0313017
AADAT	FBXL6	-0.339905	1.44241e-11	6.97098e-10
PHF23	FBXL6	0.134112	0.00941374	0.0268833
RPL17P50	FBXL6	0.19301	0.000172981	0.000922147
YJEFN3	FBXL6	0.13044	0.0115719	0.0319
AP000553.2	FBXL6	0.194057	0.000159189	0.000861115
CEBPD	FBXL6	0.336931	2.22012e-11	1.02521e-09
MBD5	FBXL6	-0.120518	0.0197313	0.0495255
SAFB2	FBXL6	0.181086	0.000432438	0.00201965
AC008770.3	FBXL6	-0.155912	0.0024978	0.00884764
KLF3	FBXL6	-0.224138	1.20925e-05	9.70042e-05
MAPK3	FBXL6	0.176707	0.000597004	0.00266949
ANGEL1	FBXL6	0.162047	0.00166572	0.00630815
NUBPL	FBXL6	-0.132793	0.0101435	0.028606
TMEM53	FBXL6	-0.175488	0.00065224	0.00286459
C7orf43	FBXL6	0.258987	3.79999e-07	4.97268e-06
ZMYND19	FBXL6	0.304153	1.91077e-09	5.29136e-08
GAB1	FBXL6	-0.23013	6.92112e-06	5.97302e-05
RINL	FBXL6	0.132742	0.0101732	0.0286806
UNC93B1	FBXL6	0.309772	9.24698e-10	2.85169e-08
AC103691.1	FBXL6	0.254696	5.98634e-07	7.4261e-06
ARCN1	FBXL6	-0.154765	0.00269009	0.00943967
ZHX1	FBXL6	0.257018	4.68585e-07	5.97675e-06
RAB43P1	FBXL6	-0.243754	1.83909e-06	1.93565e-05
AC009065.4	FBXL6	0.199531	0.000102343	0.000591524
PRR14	FBXL6	0.281703	2.98557e-08	5.71947e-07
AC107952.2	FBXL6	0.246527	1.39072e-06	1.52374e-05
CHCHD10	FBXL6	0.29303	7.68499e-09	1.73576e-07
AL390719.1	FBXL6	0.351196	2.68959e-12	1.61376e-10
AADAC	FBXL6	-0.199208	0.000105081	0.000604183
NID1	FBXL6	-0.146754	0.00445514	0.0144199
USF2	FBXL6	0.179251	0.000495467	0.00227073
FRAT2	FBXL6	0.340001	1.42235e-11	6.89292e-10
SPCS1	FBXL6	0.184427	0.00033642	0.00162855
TOMM40L	FBXL6	0.162669	0.00159734	0.00609366
HRG	FBXL6	-0.13688	0.0080312	0.0236012
ZNF414	FBXL6	0.264028	2.20482e-07	3.1569e-06
U47924.2	FBXL6	-0.144096	0.00523931	0.0165778
APBA2	FBXL6	0.182722	0.000382629	0.00181929
NT5DC1	FBXL6	-0.242362	2.11342e-06	2.16874e-05
PIGV	FBXL6	-0.259696	3.52237e-07	4.66827e-06
PFKFB1	FBXL6	-0.202909	7.74585e-05	0.00046586
WNK3	FBXL6	-0.144311	0.00517159	0.0164018
ANKHD1-EIF4EBP3	FBXL6	0.215415	2.65265e-05	0.000187396
TNK1	FBXL6	0.223888	1.23739e-05	9.88566e-05
TATDN2	FBXL6	0.21362	3.10588e-05	0.000214117
ABCB4	FBXL6	-0.280047	3.62241e-08	6.67705e-07
STX3	FBXL6	0.20315	7.59206e-05	0.000458643
AC132942.1	FBXL6	0.164448	0.00141592	0.00550879
SLC4A4	FBXL6	-0.192795	0.000175956	0.00093659
ADK	FBXL6	-0.129108	0.0124567	0.0339467
CBS	FBXL6	-0.125283	0.0153373	0.0402474
KRT18P11	FBXL6	0.203012	7.67963e-05	0.000462666
MRPL27	FBXL6	0.176777	0.000593981	0.00265665
ALDH3B1	FBXL6	0.179514	0.000485946	0.00223348
HINT1	FBXL6	0.156693	0.00237407	0.00847402
AC010331.1	FBXL6	0.156731	0.00236813	0.00845968
RAB30	FBXL6	-0.208272	4.93023e-05	0.000318569
DYNLL1	FBXL6	0.294487	6.42605e-09	1.49545e-07
AC113404.3	FBXL6	-0.192835	0.000175407	0.000934231
CREB3	FBXL6	0.142542	0.00575343	0.017868
DMGDH	FBXL6	-0.347745	4.52589e-12	2.55157e-10
MIA3	FBXL6	-0.196854	0.000127216	0.000712637
YIF1A	FBXL6	0.255192	5.68256e-07	7.09918e-06
ALG3	FBXL6	0.358251	9.09624e-13	5.92095e-11
Z98884.1	FBXL6	-0.128205	0.0130895	0.0353219
PDE9A	FBXL6	0.300862	2.9022e-09	7.48463e-08
AC005632.2	FBXL6	0.168145	0.00109793	0.00444209
MPHOSPH9	FBXL6	-0.280799	3.31847e-08	6.20104e-07
NDRG1	FBXL6	0.260188	3.34103e-07	4.47161e-06
AKIRIN1	FBXL6	-0.163726	0.00148717	0.00573415
CD151	FBXL6	0.263488	2.33827e-07	3.31036e-06
MAP7D3	FBXL6	-0.123495	0.0168746	0.0435051
TAZ	FBXL6	0.199506	0.000102552	0.000592344
AC147651.3	FBXL6	0.148993	0.00387852	0.0128391
CUEDC1	FBXL6	0.127762	0.0134108	0.03604
ANKRD18EP	FBXL6	-0.168544	0.00106785	0.00434831
PYGL	FBXL6	-0.141647	0.00606971	0.0186891
TOMM20	FBXL6	0.14003	0.00668063	0.020245
TMEM79	FBXL6	0.139985	0.00669832	0.0202882
MAP2K7	FBXL6	0.129831	0.0119693	0.0328161
TEAD4	FBXL6	0.151478	0.00331837	0.0112873
AL353804.1	FBXL6	-0.173972	0.000727481	0.0031399
SLC25A46	FBXL6	-0.290821	1.00615e-08	2.18608e-07
FLJ37453	FBXL6	-0.133262	0.00987845	0.0279941
PCDH17	FBXL6	-0.12831	0.0130145	0.0351605
RPL32	FBXL6	0.353809	1.80561e-12	1.13349e-10
STYXL1	FBXL6	0.249709	1.0049e-06	1.15707e-05
H2AFX	FBXL6	0.269924	1.1496e-07	1.80417e-06
ATF1	FBXL6	-0.17805	0.000541213	0.00245228
HECTD1	FBXL6	-0.273542	7.64947e-08	1.27299e-06
AMDHD1	FBXL6	-0.20495	6.53149e-05	0.000404833
COBLL1	FBXL6	-0.222626	1.38873e-05	0.000109229
CAVIN2	FBXL6	-0.13976	0.00678786	0.0205171
PYCR3	FBXL6	0.59658	2.00866e-37	1.77164e-34
RPL36	FBXL6	0.374752	6.47495e-14	5.57162e-12
LINC02365	FBXL6	0.140326	0.00656472	0.0199486
PPARGC1A	FBXL6	-0.23618	3.88007e-06	3.66798e-05
KLHDC1	FBXL6	-0.20711	5.44255e-05	0.000345472
CREB3L2	FBXL6	-0.123607	0.016774	0.0433225
RNF187	FBXL6	0.125674	0.0150182	0.0395641
ITPR2	FBXL6	-0.185974	0.000299056	0.00147274
SCNM1	FBXL6	0.263806	2.25872e-07	3.22361e-06
SPAG9	FBXL6	-0.288864	1.27487e-08	2.70622e-07
AC004825.2	FBXL6	-0.14433	0.00516558	0.0163916
LZTFL1	FBXL6	-0.146418	0.00454799	0.0146801
SF3A1	FBXL6	-0.167155	0.00117593	0.00470428
HCFC1R1	FBXL6	0.130275	0.0116786	0.0321538
FANCF	FBXL6	0.121445	0.0187995	0.0475378
YDJC	FBXL6	0.446129	1.0836e-19	2.17213e-17
RP2	FBXL6	-0.223304	1.3054e-05	0.000103586
ST6GALNAC4	FBXL6	0.235297	4.22629e-06	3.94245e-05
KTN1-AS1	FBXL6	0.134311	0.00930725	0.0266482
AC090912.2	FBXL6	0.226751	9.49841e-06	7.87739e-05
NPR3	FBXL6	-0.12786	0.0133393	0.0358916
LINC00672	FBXL6	0.379516	2.93455e-14	2.75349e-12
NME4	FBXL6	0.164959	0.00136747	0.00534742
STXBP2	FBXL6	0.31005	8.91793e-10	2.76471e-08
KLF11	FBXL6	-0.314044	5.27128e-10	1.71877e-08
ARHGAP4	FBXL6	0.175344	0.000659076	0.00288991
RPL5	FBXL6	0.24924	1.05454e-06	1.20324e-05
FAM13B	FBXL6	-0.125665	0.0150261	0.0395732
RPS8	FBXL6	0.28056	3.41241e-08	6.34299e-07
IRGQ	FBXL6	0.123267	0.0170798	0.0439333
ATM	FBXL6	-0.125681	0.0150131	0.0395566
FITM2	FBXL6	-0.130007	0.0118533	0.0325536
QKI	FBXL6	-0.17114	0.000890018	0.00372417
NAT9	FBXL6	0.302689	2.30267e-09	6.19192e-08
GSTA2	FBXL6	-0.192215	0.0001842	0.000975765
BCAS4	FBXL6	0.336771	2.27188e-11	1.04637e-09
RHOBTB3	FBXL6	-0.140377	0.00654491	0.0199055
MGC12916	FBXL6	0.15186	0.00323905	0.0110495
CACFD1	FBXL6	0.279291	3.95549e-08	7.23056e-07
RPL4	FBXL6	0.286321	1.72943e-08	3.53091e-07
FNTA	FBXL6	0.201724	8.54542e-05	0.000507318
DDX49	FBXL6	0.222816	1.36488e-05	0.00010758
GRK2	FBXL6	0.163061	0.00155567	0.00596176
RINT1	FBXL6	-0.12351	0.0168611	0.0434903
NONOP2	FBXL6	-0.240049	2.65793e-06	2.64444e-05
AL137003.2	FBXL6	-0.170535	0.000928837	0.00385808
CXorf57	FBXL6	-0.183082	0.000372393	0.00177926
KMT5C	FBXL6	0.255125	5.72257e-07	7.13905e-06
NAT14	FBXL6	0.207736	5.1608e-05	0.000330921
LINC00346	FBXL6	-0.126121	0.0146607	0.0387903
TP73	FBXL6	-0.134896	0.00900173	0.0259208
ZNF366	FBXL6	-0.166368	0.00124151	0.00491395
SRGAP2C	FBXL6	-0.230205	6.87237e-06	5.93967e-05
HINFP	FBXL6	0.129263	0.0123505	0.0336831
NDUFAF8	FBXL6	0.183492	0.000361076	0.00173364
AL137003.1	FBXL6	-0.231508	6.07497e-06	5.33147e-05
RPS6KL1	FBXL6	0.222435	1.41315e-05	0.000110791
AGAP4	FBXL6	0.149819	0.0036835	0.0123202
RPS9	FBXL6	0.379957	2.72545e-14	2.59525e-12
MTMR14	FBXL6	0.129676	0.0120725	0.0330424
AC011497.2	FBXL6	-0.14619	0.00461198	0.014854
AC046185.3	FBXL6	0.181004	0.000435089	0.00202934
NFIL3	FBXL6	-0.138295	0.0073967	0.0220439
GABARAPL1	FBXL6	-0.247033	1.32107e-06	1.45822e-05
ANXA2R	FBXL6	0.135506	0.0086927	0.0252078
UNC13B	FBXL6	-0.125339	0.0152912	0.0401469
TSNARE1	FBXL6	0.520821	2.16615e-27	7.07608e-25
ZNF658	FBXL6	-0.199231	0.000104885	0.000603251
AC104109.2	FBXL6	-0.147803	0.004176	0.013634
TSPO	FBXL6	0.240159	2.62936e-06	2.62044e-05
BAMBI	FBXL6	0.166777	0.00120705	0.00480205
AL031673.1	FBXL6	0.174851	0.000682931	0.00297675
ACAP3	FBXL6	0.162079	0.00166211	0.00629853
RPL7P9	FBXL6	0.341857	1.08412e-11	5.46399e-10
SECISBP2L	FBXL6	-0.292596	8.10474e-09	1.81431e-07
DYNLL2	FBXL6	-0.203484	7.38389e-05	0.000448217
ATP5MC1P4	FBXL6	0.187122	0.000273869	0.00136663
MAPRE3	FBXL6	-0.138213	0.00743226	0.0221312
AL807757.2	FBXL6	0.238164	3.19836e-06	3.10849e-05
UBE2W	FBXL6	0.274628	6.76103e-08	1.14457e-06
GPATCH4	FBXL6	0.21764	2.17754e-05	0.0001584
SEC24D	FBXL6	-0.331772	4.64051e-11	2.00634e-09
SUCLG2-AS1	FBXL6	-0.331037	5.14867e-11	2.19909e-09
AC005920.1	FBXL6	-0.168706	0.00105583	0.0043093
DIXDC1	FBXL6	-0.136377	0.00826796	0.0241869
ZFP41	FBXL6	0.569964	1.33513e-33	7.35993e-31
HGD	FBXL6	-0.198997	0.000106909	0.000612696
CEP131	FBXL6	0.123585	0.0167937	0.0433608
TRMT61B	FBXL6	-0.240276	2.5991e-06	2.59322e-05
AP002784.2	FBXL6	0.221323	1.56356e-05	0.000120389
TMEM135	FBXL6	-0.160973	0.00178991	0.00668657
CAND1	FBXL6	-0.191543	0.000194219	0.001023
AC034229.4	FBXL6	0.30529	1.65198e-09	4.69259e-08
LINC02453	FBXL6	-0.144079	0.00524456	0.0165855
RPL10P15	FBXL6	0.128384	0.0129622	0.035075
ANXA11	FBXL6	0.26685	1.61752e-07	2.416e-06
PSME2P2	FBXL6	0.121569	0.0186785	0.0473063
EGFR	FBXL6	-0.221255	1.57322e-05	0.000121028
ZFAT	FBXL6	0.190605	0.000209037	0.00108581
AC007365.2	FBXL6	0.252856	7.25669e-07	8.80991e-06
AC079210.1	FBXL6	0.264759	2.03548e-07	2.95035e-06
WASH2P	FBXL6	0.310686	8.20631e-10	2.56211e-08
CEP19	FBXL6	-0.123526	0.0168466	0.0434593
NOP58	FBXL6	0.24392	1.80881e-06	1.90833e-05
CHAC2	FBXL6	-0.2049	6.55896e-05	0.000406068
MAPKAPK5-AS1	FBXL6	0.242497	2.08534e-06	2.14492e-05
RNY3P16	FBXL6	0.176511	0.000605574	0.0026962
FNDC5	FBXL6	-0.238577	3.07164e-06	3.00187e-05
MUC20-OT1	FBXL6	0.139374	0.00694355	0.0208839
TMEM120B	FBXL6	0.285333	1.94529e-08	3.89942e-07
CELF5	FBXL6	0.187405	0.000267975	0.00134102
GGCX	FBXL6	-0.173591	0.000747626	0.00321661
ZNF622	FBXL6	0.184266	0.000340547	0.00164582
CTBS	FBXL6	-0.288516	1.3294e-08	2.7984e-07
PPFIA3	FBXL6	0.166971	0.00119092	0.00475399
TUBGCP2	FBXL6	0.21592	2.53674e-05	0.000180363
CCDC7	FBXL6	-0.127934	0.0132852	0.0357734
AFM	FBXL6	-0.135013	0.00894183	0.0257953
SAPCD2	FBXL6	0.253715	6.63414e-07	8.14946e-06
AC064807.1	FBXL6	0.230886	6.4439e-06	5.61613e-05
MRPL12	FBXL6	0.221855	1.48985e-05	0.000115521
RPS3	FBXL6	0.343174	8.93204e-12	4.59362e-10
LCMT2	FBXL6	-0.131927	0.0106499	0.0298385
HBS1L	FBXL6	-0.200519	9.43807e-05	0.000551831
NAT1	FBXL6	-0.317096	3.50845e-10	1.18789e-08
SMIM26	FBXL6	0.168936	0.00103905	0.00425263
AC026369.2	FBXL6	-0.124599	0.0159106	0.0414997
PSMB1	FBXL6	0.14318	0.0055371	0.0173059
RUVBL1	FBXL6	0.165975	0.0012755	0.00503238
CRYBG1	FBXL6	-0.21764	2.17755e-05	0.0001584
FSTL3	FBXL6	0.196374	0.000132234	0.000737001
IPO8	FBXL6	-0.190767	0.000206399	0.00107375
BCDIN3D	FBXL6	0.148708	0.00394806	0.0130151
NME3	FBXL6	0.280428	3.46521e-08	6.42758e-07
PAQR3	FBXL6	-0.25035	9.40825e-07	1.09546e-05
ATP13A1	FBXL6	0.260889	3.0986e-07	4.2078e-06
NSMCE3	FBXL6	-0.123266	0.0170802	0.0439333
FASTKD2	FBXL6	-0.191762	0.000190903	0.00100767
FOLH1	FBXL6	-0.242549	2.0745e-06	2.13627e-05
KCTD9	FBXL6	-0.195536	0.000141448	0.000780217
RPL21	FBXL6	0.246102	1.45192e-06	1.57903e-05
GBA3	FBXL6	-0.23872	3.02891e-06	2.96668e-05
TSLP	FBXL6	-0.204215	6.94627e-05	0.000426347
SOX13	FBXL6	0.140048	0.00667335	0.0202299
NUDT1	FBXL6	0.211158	3.84774e-05	0.000257099
ZNF510	FBXL6	-0.182307	0.00039472	0.00186884
USP12	FBXL6	-0.285943	1.80905e-08	3.67645e-07
PET100	FBXL6	0.256163	5.1296e-07	6.51449e-06
MYPOP	FBXL6	0.179477	0.000487276	0.00223843
NEMF	FBXL6	-0.155018	0.00264652	0.00931087
AC156455.1	FBXL6	0.143799	0.00533431	0.0168091
AC097263.1	FBXL6	0.159205	0.00201312	0.00739188
HUS1	FBXL6	-0.148565	0.00398309	0.0131159
FRRS1	FBXL6	-0.324332	1.31168e-10	5.05197e-09
AC243964.3	FBXL6	0.206074	5.94143e-05	0.000372183
TSEN54	FBXL6	0.284945	2.03714e-08	4.06507e-07
CCNK	FBXL6	-0.184863	0.000325469	0.00158197
AUP1	FBXL6	0.31911	2.67489e-10	9.38074e-09
SIPA1L1	FBXL6	-0.132317	0.010419	0.0292847
FAM207BP	FBXL6	0.153983	0.00282894	0.00984851
NBPF1	FBXL6	-0.138194	0.00744072	0.0221526
DAB1	FBXL6	-0.214947	2.7644e-05	0.000194452
ELOVL5	FBXL6	-0.213078	3.25657e-05	0.000222745
HCFC2	FBXL6	-0.232818	5.36229e-06	4.82114e-05
RPL7P1	FBXL6	0.229432	7.39211e-06	6.31522e-05
RARS	FBXL6	0.124123	0.0163197	0.0423852
GXYLT1	FBXL6	-0.235268	4.23785e-06	3.94906e-05
CTU1	FBXL6	0.2811	3.20397e-08	6.01896e-07
ZC3H3	FBXL6	0.582437	2.38704e-35	1.50384e-32
AL844908.2	FBXL6	0.1642	0.00144007	0.00557935
APOF	FBXL6	-0.158525	0.00210544	0.0076799
CLDND1	FBXL6	-0.16727	0.00116661	0.00467598
CCDC71	FBXL6	0.178858	0.000510012	0.00232952
AL031722.1	FBXL6	-0.16731	0.00116338	0.00466622
HMGN2P47	FBXL6	-0.195369	0.000143355	0.000789013
MFSD5	FBXL6	0.204515	6.77395e-05	0.000417042
RPLP1	FBXL6	0.320849	2.1131e-10	7.66976e-09
CLEC16A	FBXL6	-0.124521	0.0159766	0.0416411
MTERF3	FBXL6	0.486271	1.35708e-23	3.74046e-21
SLC7A2	FBXL6	-0.26161	2.86661e-07	3.93517e-06
DOCK7	FBXL6	-0.154971	0.00265459	0.00933431
TMTC1	FBXL6	-0.127495	0.0136079	0.0364641
AC069282.1	FBXL6	-0.161597	0.00171676	0.00646259
AP005329.1	FBXL6	0.187859	0.000258755	0.00130115
SUPT5H	FBXL6	0.149434	0.00377331	0.0125445
SPPL3	FBXL6	0.123971	0.0164522	0.0426578
PTP4A2	FBXL6	-0.152874	0.00303689	0.0104732
SNRPA1	FBXL6	0.160924	0.00179575	0.00670699
MZT2A	FBXL6	0.276067	5.73608e-08	9.84284e-07
PPL	FBXL6	-0.142345	0.0058215	0.0180635
TUBB2B	FBXL6	0.126197	0.0146007	0.0386576
PZP	FBXL6	-0.122656	0.0176402	0.0450351
SERINC1	FBXL6	-0.289375	1.1987e-08	2.56614e-07
NTAN1	FBXL6	0.155313	0.00259653	0.00915323
AC010809.2	FBXL6	0.198035	0.00011561	0.000656165
ROCK2	FBXL6	-0.133243	0.00988906	0.0280095
PGAM1	FBXL6	-0.123739	0.016657	0.0430836
QDPR	FBXL6	-0.200498	9.45464e-05	0.000552433
FUT6	FBXL6	0.226145	1.0048e-05	8.26708e-05
NAP1L2	FBXL6	-0.207192	5.40483e-05	0.000343696
RAD17	FBXL6	-0.161903	0.00168185	0.00635451
SH3GLB2	FBXL6	0.267892	1.44141e-07	2.18816e-06
CCDC61	FBXL6	0.297336	4.51573e-09	1.0957e-07
SMPD1	FBXL6	-0.260349	3.28373e-07	4.41165e-06
SIK2	FBXL6	-0.211694	3.67306e-05	0.0002473
NNT	FBXL6	-0.279343	3.93168e-08	7.19448e-07
SCRIB	FBXL6	0.688254	8.46862e-54	2.48977e-50
KBTBD7	FBXL6	-0.148323	0.00404353	0.0132728
CCDC88A	FBXL6	-0.184637	0.000331099	0.00160544
EMP1	FBXL6	-0.151095	0.00339949	0.0115299
SLC2A2	FBXL6	-0.21241	3.45153e-05	0.000233993
FKBP2	FBXL6	0.196243	0.000133641	0.000743667
COPS9	FBXL6	0.241761	2.24369e-06	2.28383e-05
Z97989.1	FBXL6	0.120417	0.0198359	0.049766
LPIN2	FBXL6	-0.236744	3.67354e-06	3.50088e-05
ACOT12	FBXL6	-0.12649	0.0143711	0.0382017
RTRAF	FBXL6	0.221606	1.52384e-05	0.000117949
SLC22A18	FBXL6	0.124072	0.0163642	0.0424757
TRIM4	FBXL6	-0.262734	2.5381e-07	3.55334e-06
PRG4	FBXL6	-0.252455	7.56533e-07	9.10938e-06
ZNF135	FBXL6	0.135331	0.00878053	0.0254041
LINC01503	FBXL6	0.182947	0.000376195	0.00179499
LRP1	FBXL6	-0.180767	0.000442841	0.00205896
TMED5	FBXL6	-0.206289	5.83475e-05	0.000366281
SLC38A4	FBXL6	-0.291791	8.94103e-09	1.97396e-07
AC007938.3	FBXL6	0.139408	0.00692989	0.0208535
AC008498.1	FBXL6	-0.194152	0.000157988	0.000855667
DLG5-AS1	FBXL6	0.216876	2.33069e-05	0.000167878
PKIG	FBXL6	-0.131486	0.0109163	0.0304623
ESM1	FBXL6	-0.179051	0.000502819	0.00229905
DUSP23	FBXL6	0.191454	0.000195571	0.00102828
MRPL18	FBXL6	0.144531	0.00510302	0.0162281
ULK3	FBXL6	0.220765	1.64461e-05	0.000125806
AGXT2	FBXL6	-0.171703	0.000855301	0.00359998
ERGIC1	FBXL6	-0.129387	0.0122667	0.0334804
VIRMA	FBXL6	0.343274	8.80009e-12	4.539e-10
DDX41	FBXL6	0.198869	0.000108034	0.000618174
RPL7P47	FBXL6	0.397191	1.38806e-15	1.62154e-13
AL031587.5	FBXL6	0.149449	0.0037698	0.0125352
RPS4X	FBXL6	0.149346	0.00379408	0.0126017
RAB8A	FBXL6	-0.160502	0.00184706	0.00686808
AC005920.4	FBXL6	-0.137235	0.00786776	0.0231969
EIF3L	FBXL6	-0.146271	0.00458932	0.0147945
DOCK4	FBXL6	-0.235098	4.30816e-06	3.99978e-05
TTC3P1	FBXL6	-0.261689	2.84224e-07	3.91085e-06
BRWD1	FBXL6	-0.136022	0.00843865	0.0246003
GSDMD	FBXL6	0.595177	3.26186e-37	2.73996e-34
C1orf21	FBXL6	-0.230193	6.88054e-06	5.94382e-05
C1D	FBXL6	-0.156164	0.00245719	0.00872832
HDAC6	FBXL6	-0.254983	5.8089e-07	7.23652e-06
XRN2	FBXL6	-0.156706	0.00237208	0.00847207
PPIB	FBXL6	0.149764	0.00369616	0.0123485
NT5C	FBXL6	0.313795	5.44784e-10	1.7698e-08
GDPD5	FBXL6	0.147997	0.00412614	0.0135113
CEP170B	FBXL6	0.22231	1.42935e-05	0.000111862
AC022613.2	FBXL6	-0.228211	8.28898e-06	6.99635e-05
UBA6	FBXL6	-0.169219	0.00101873	0.0041772
RTL5	FBXL6	-0.216725	2.3622e-05	0.000169732
ELMOD2	FBXL6	-0.153611	0.00289709	0.010056
PTOV1-AS2	FBXL6	0.138994	0.00710029	0.0212755
BRK1	FBXL6	0.144438	0.00513188	0.0162993
SUGT1	FBXL6	0.149547	0.00374666	0.0124724
AC010336.2	FBXL6	-0.175878	0.000634097	0.00279756
ZNF619	FBXL6	-0.204314	6.88913e-05	0.000423135
AKAP1	FBXL6	-0.188014	0.000255673	0.00128786
UQCRC2	FBXL6	-0.210278	4.15142e-05	0.000274073
AC092809.3	FBXL6	0.344847	6.97317e-12	3.69389e-10
PLEKHA3	FBXL6	-0.224639	1.15484e-05	9.3311e-05
PIGA	FBXL6	-0.154648	0.00271042	0.00949965
AL391832.2	FBXL6	0.241011	2.41704e-06	2.43499e-05
SLC43A2	FBXL6	0.130993	0.011221	0.0311078
ABCC9	FBXL6	-0.353045	2.02944e-12	1.25331e-10
LGR4	FBXL6	-0.142295	0.00583922	0.0181002
RPL35A	FBXL6	0.2781	4.54004e-08	8.1059e-07
MICALL2	FBXL6	0.199179	0.000105333	0.000605432
GDAP1	FBXL6	0.169188	0.00102095	0.00418436
MFSD8	FBXL6	-0.1289	0.0125998	0.0342466
PRKACB	FBXL6	-0.215289	2.68231e-05	0.000189264
GPN3	FBXL6	-0.233496	5.02551e-06	4.55784e-05
MRPS21	FBXL6	0.319382	2.57843e-10	9.06045e-09
ICA1	FBXL6	0.22936	7.44188e-06	6.34791e-05
RFFL	FBXL6	-0.201323	8.83324e-05	0.000520609
FBXO17	FBXL6	0.167596	0.00114052	0.00459228
KIAA1191	FBXL6	-0.216959	2.31352e-05	0.000166744
U91328.3	FBXL6	0.159779	0.00193798	0.00716917
HMCN2	FBXL6	-0.130247	0.0116967	0.0321937
SETX	FBXL6	-0.125793	0.0149222	0.0393524
PDS5B	FBXL6	-0.141791	0.00601772	0.0185581
LIMD2	FBXL6	0.233093	5.22311e-06	4.70801e-05
AL359715.4	FBXL6	-0.257723	4.34787e-07	5.59011e-06
TMEM208	FBXL6	0.229589	7.28318e-06	6.24576e-05
SPSB3	FBXL6	-0.216438	2.42316e-05	0.000173617
ST3GAL6-AS1	FBXL6	-0.150786	0.00346645	0.0117187
LARP7	FBXL6	-0.245952	1.47398e-06	1.5981e-05
C5orf24	FBXL6	-0.201575	8.65123e-05	0.00051245
MMAA	FBXL6	-0.234548	4.54243e-06	4.18207e-05
SEM1	FBXL6	0.263663	2.29435e-07	3.2639e-06
NUP43	FBXL6	0.121478	0.018767	0.0474691
POLR2G	FBXL6	0.268612	1.33065e-07	2.04644e-06
SESN3	FBXL6	-0.223567	1.27425e-05	0.000101434
FLVCR1	FBXL6	0.175857	0.000635049	0.00280056
RPL10P3	FBXL6	0.195048	0.000147081	0.000804751
TNS3	FBXL6	-0.168115	0.00110019	0.00444817
MFSD1	FBXL6	-0.187477	0.000266492	0.00133397
AC099343.3	FBXL6	-0.168077	0.00110313	0.00445903
KRT8	FBXL6	0.305234	1.6639e-09	4.71884e-08
NDUFB9	FBXL6	0.542152	5.82588e-30	2.50655e-27
TBKBP1	FBXL6	0.234134	4.72692e-06	4.3226e-05
RPL17P36	FBXL6	0.353037	2.03201e-12	1.25331e-10
SLC28A1	FBXL6	-0.264148	2.17609e-07	3.1267e-06
PODXL2	FBXL6	0.161958	0.00167569	0.00633739
SUCLA2	FBXL6	-0.184842	0.000325994	0.00158373
RHPN1-AS1	FBXL6	0.321898	1.8316e-10	6.78771e-09
ZNF460-AS1	FBXL6	0.211892	3.61068e-05	0.000243659
PFDN6	FBXL6	0.306496	1.41442e-09	4.12299e-08
UBAC2	FBXL6	0.142745	0.00568368	0.0176898
ST14	FBXL6	0.409136	1.58786e-16	2.18827e-14
PSMA1	FBXL6	0.130776	0.0113575	0.0314269
STAG3L5P-PVRIG2P-PILRB	FBXL6	0.212424	3.44733e-05	0.000233888
TMA7	FBXL6	0.352588	2.1762e-12	1.33292e-10
FARSB	FBXL6	0.237661	3.35957e-06	3.24372e-05
DPF3	FBXL6	-0.225596	1.05723e-05	8.63303e-05
NBEAL2	FBXL6	0.209599	4.40092e-05	0.000288381
AL031665.2	FBXL6	0.22203	1.46628e-05	0.000113994
AVPR1A	FBXL6	-0.203475	7.38914e-05	0.000448227
EIF2AK4	FBXL6	-0.245883	1.48437e-06	1.6064e-05
SBDSP1	FBXL6	-0.124689	0.0158335	0.0413278
TWISTNB	FBXL6	-0.132281	0.0104405	0.0293312
HTRA2	FBXL6	0.130478	0.0115471	0.0318417
ATP13A3	FBXL6	-0.207947	5.06874e-05	0.000325848
HLX	FBXL6	-0.150697	0.00348596	0.0117715
USP31	FBXL6	-0.137945	0.00754945	0.022412
FAAP20	FBXL6	0.157186	0.00229894	0.00825931
RAB30-AS1	FBXL6	0.137074	0.00794134	0.0233787
PARP4	FBXL6	-0.167156	0.00117579	0.00470428
SPATA33	FBXL6	0.149079	0.00385767	0.0127864
RNPEPL1	FBXL6	0.379092	3.1503e-14	2.94028e-12
ZNF200	FBXL6	-0.14353	0.00542148	0.017026
TBC1D16	FBXL6	0.131025	0.0112013	0.0310726
CXXC1	FBXL6	0.20377	7.20949e-05	0.00043899
SLC10A1	FBXL6	-0.226699	9.54478e-06	7.90841e-05
SLC25A39	FBXL6	0.384659	1.23068e-14	1.24765e-12
ITPRIP	FBXL6	-0.120854	0.0193893	0.0488053
AL133406.3	FBXL6	0.21996	1.76864e-05	0.000133442
CLTB	FBXL6	0.258933	3.82202e-07	4.99781e-06
TRHDE	FBXL6	-0.165468	0.00132067	0.00518741
FUS	FBXL6	0.123382	0.0169754	0.0437147
BORCS6	FBXL6	0.361171	5.76148e-13	4.04911e-11
C3P1	FBXL6	-0.214578	2.85544e-05	0.000199669
CRACR2B	FBXL6	0.31674	3.67964e-10	1.23636e-08
TPP2	FBXL6	-0.126599	0.0142864	0.0380264
ZFAND4	FBXL6	-0.129697	0.0120582	0.0330136
EGLN2	FBXL6	0.21152	3.72891e-05	0.000250392
EMSY	FBXL6	-0.124422	0.0160613	0.041831
USP15	FBXL6	-0.21286	3.31889e-05	0.000226237
COX4I1	FBXL6	0.16071	0.0018216	0.00678484
INHBA	FBXL6	-0.206233	5.86233e-05	0.00036762
LIFR	FBXL6	-0.199135	0.000105707	0.000606795
TUBE1	FBXL6	-0.260765	3.14021e-07	4.25448e-06
TOMM5	FBXL6	0.172146	0.00082879	0.00350933
PKN3	FBXL6	0.129005	0.0125275	0.0340921
PDE11A	FBXL6	-0.230459	6.70929e-06	5.81867e-05
ANKRD42	FBXL6	-0.167158	0.00117566	0.00470428
SLC22A25	FBXL6	-0.167711	0.00113147	0.00455999
SH3BP1	FBXL6	0.168823	0.00104726	0.00428126
ASCC2	FBXL6	0.137484	0.00775445	0.0229088
LILRB5	FBXL6	-0.124022	0.016408	0.0425767
NDUFAF6	FBXL6	0.525603	5.95934e-28	2.06123e-25
CALCOCO1	FBXL6	-0.251309	8.5203e-07	1.00803e-05
SNHG1	FBXL6	0.269753	1.17181e-07	1.83576e-06
TFDP2	FBXL6	-0.139094	0.00705902	0.0211879
PGAP1	FBXL6	-0.192448	0.000180843	0.000960576
ETS1	FBXL6	-0.137538	0.00773052	0.0228496
FAM89B	FBXL6	0.287859	1.43859e-08	2.99692e-07
STAM2	FBXL6	-0.159731	0.00194422	0.0071839
RHPN1	FBXL6	0.331737	4.66357e-11	2.01138e-09
NCKIPSD	FBXL6	0.125539	0.015128	0.0398057
ARHGEF2	FBXL6	0.133009	0.0100206	0.0283275
RPL5P4	FBXL6	0.187051	0.000275367	0.00137217
GALNT1	FBXL6	-0.152766	0.0030578	0.0105351
WDYHV1	FBXL6	0.564478	7.42746e-33	3.74344e-30
SCAND1	FBXL6	0.297171	4.60939e-09	1.11689e-07
CD63	FBXL6	0.160182	0.00188678	0.00700099
SPINT1	FBXL6	0.207294	5.35821e-05	0.00034186
AC137056.2	FBXL6	-0.151857	0.0032397	0.0110495
TRIP10	FBXL6	0.187791	0.000260107	0.00130758
SUB1	FBXL6	0.122971	0.0173496	0.0444578
C6	FBXL6	-0.262358	2.64366e-07	3.67605e-06
ENPP4	FBXL6	-0.145721	0.00474643	0.0152351
SLC35B4	FBXL6	-0.252051	7.8904e-07	9.42999e-06
BANF1P3	FBXL6	0.205487	6.24305e-05	0.000388457
AHCYL2	FBXL6	-0.197706	0.000118741	0.000671139
IER2	FBXL6	0.184107	0.000344681	0.00166352
RPRD1B	FBXL6	-0.154891	0.00266831	0.00937257
TPT1-AS1	FBXL6	0.248434	1.14529e-06	1.29175e-05
GSK3A	FBXL6	0.155799	0.00251609	0.00890884
NAA10	FBXL6	0.318404	2.94239e-10	1.01573e-08
SMG1	FBXL6	-0.160273	0.00187547	0.00696195
CHDH	FBXL6	0.158755	0.00207377	0.00758477
MMP15	FBXL6	0.144702	0.00505029	0.0160651
GSTT2B	FBXL6	-0.128696	0.0127424	0.0345702
ZSCAN21	FBXL6	-0.195678	0.000139842	0.000773051
ABCG2	FBXL6	-0.162964	0.00156592	0.00599324
AL139161.1	FBXL6	-0.160361	0.00186451	0.00692564
IL32	FBXL6	0.221721	1.50811e-05	0.000116782
TIMP1	FBXL6	0.204512	6.77575e-05	0.000417042
ATL3	FBXL6	-0.181047	0.000433706	0.0020245
AL139421.1	FBXL6	0.126949	0.0140175	0.0374196
WDR47	FBXL6	-0.167597	0.00114046	0.00459228
IMP3	FBXL6	0.156416	0.00241735	0.00860414
RANBP9	FBXL6	-0.167216	0.00117098	0.00469138
FRAT1	FBXL6	0.288626	1.31196e-08	2.77827e-07
AC009686.2	FBXL6	0.259341	3.65894e-07	4.81393e-06
SIPA1	FBXL6	0.19142	0.000196103	0.00103046
EXOC3L4	FBXL6	0.12621	0.0145907	0.0386547
GIMAP8	FBXL6	-0.139926	0.00672169	0.0203485
TTLL1	FBXL6	0.149029	0.00386975	0.0128168
TOM1L1	FBXL6	-0.294571	6.36005e-09	1.48401e-07
C4BPA	FBXL6	-0.174839	0.000683539	0.00297866
AKR7L	FBXL6	0.131536	0.0108857	0.030398
ID2	FBXL6	-0.132899	0.0100832	0.0284633
COL27A1	FBXL6	0.20071	9.2908e-05	0.000544123
AL136295.7	FBXL6	0.198044	0.000115527	0.000655902
AP001330.5	FBXL6	0.301835	2.56629e-09	6.77685e-08
SELENOM	FBXL6	0.217991	2.11029e-05	0.000154143
LINC01352	FBXL6	-0.207995	5.04844e-05	0.00032478
ACMSD	FBXL6	-0.218293	2.05404e-05	0.000150721
ABTB1	FBXL6	0.131012	0.0112088	0.0310886
ERO1B	FBXL6	-0.134246	0.00934197	0.0267303
CFL1P5	FBXL6	0.198911	0.000107662	0.00061641
RPL10AP6	FBXL6	0.230929	6.41783e-06	5.60171e-05
LRFN1	FBXL6	0.125831	0.0148918	0.0393015
SULT1E1	FBXL6	-0.134063	0.00943995	0.0269451
NDUFV2-AS1	FBXL6	0.175233	0.000664379	0.00290666
FAM126A	FBXL6	-0.19196	0.000187944	0.000993806
SLTM	FBXL6	-0.153233	0.00296797	0.0102617
EPS15	FBXL6	-0.244725	1.66834e-06	1.77961e-05
FAM71E1	FBXL6	0.40129	6.66136e-16	8.04838e-14
DELE1	FBXL6	-0.242598	2.06446e-06	2.12841e-05
NUDT21	FBXL6	-0.122176	0.018092	0.0460126
AC124016.2	FBXL6	0.208013	5.04048e-05	0.000324386
AL031316.1	FBXL6	-0.123529	0.0168434	0.0434578
ZNF689	FBXL6	-0.125802	0.0149152	0.0393456
MFSD2A	FBXL6	-0.220845	1.63273e-05	0.00012506
PTCD1	FBXL6	0.324915	1.21028e-10	4.71286e-09
MBNL2	FBXL6	-0.18515	0.000318431	0.0015547
AC006333.2	FBXL6	-0.272243	8.86082e-08	1.44727e-06
RBM45	FBXL6	0.146227	0.00460145	0.0148255
QPCTL	FBXL6	0.142329	0.00582728	0.0180719
AL132780.4	FBXL6	0.145884	0.00469925	0.0151047
INPP5E	FBXL6	0.191397	0.00019646	0.00103187
DUSP3	FBXL6	-0.140251	0.00659393	0.0200167
TEAD2	FBXL6	0.17808	0.000540037	0.00244765
CNOT8	FBXL6	-0.145382	0.00484549	0.0154847
PPP1R16A	FBXL6	0.415098	5.20654e-17	7.59037e-15
AC090114.3	FBXL6	-0.199108	0.000105947	0.000607771
TMEM62	FBXL6	0.1745	0.000700426	0.00304203
HACE1	FBXL6	-0.125432	0.0152149	0.0399868
AFMID	FBXL6	-0.138574	0.00727714	0.0217279
RMDN1	FBXL6	0.438421	5.3323e-19	1.00066e-16
ADPRHL2	FBXL6	0.208205	4.95879e-05	0.000319945
RABAC1	FBXL6	0.165765	0.00129407	0.0050954
LY6E-DT	FBXL6	0.194557	0.000152965	0.000831525
RGCC	FBXL6	-0.147855	0.00416255	0.0136052
AC093797.1	FBXL6	-0.140947	0.00632743	0.0193542
TPRG1L	FBXL6	-0.132961	0.0100479	0.0283911
PYCR2	FBXL6	0.30913	1.00545e-09	3.06324e-08
C1QBP	FBXL6	0.16534	0.00133228	0.0052272
H2AFY	FBXL6	0.182411	0.000391659	0.00185672
UBR5-AS1	FBXL6	0.511785	2.34919e-26	7.27012e-24
PABPC1L	FBXL6	0.303235	2.14813e-09	5.84423e-08
FAM185BP	FBXL6	-0.204897	6.56062e-05	0.000406068
GOLIM4	FBXL6	-0.232735	5.40507e-06	4.84478e-05
AC007364.1	FBXL6	-0.131266	0.0110513	0.0307532
ARRDC1	FBXL6	0.302808	2.26823e-09	6.13224e-08
TAPT1	FBXL6	-0.314451	4.9941e-10	1.63794e-08
KIF27	FBXL6	-0.158184	0.00215327	0.00782038
LMBR1L	FBXL6	0.181542	0.000417984	0.0019617
REV3L	FBXL6	-0.231377	6.15061e-06	5.39248e-05
XRCC3	FBXL6	0.19254	0.000179541	0.000953949
AP003716.1	FBXL6	-0.143359	0.00547763	0.0171535
SUOX	FBXL6	-0.260541	3.21693e-07	4.33512e-06
DNAH14	FBXL6	0.164201	0.00143998	0.00557935
ZW10	FBXL6	-0.190413	0.000212197	0.00109931
RPL7AP66	FBXL6	0.316783	3.65846e-10	1.23159e-08
MSI1	FBXL6	0.338747	1.70706e-11	8.13851e-10
AL008582.1	FBXL6	0.266996	1.59162e-07	2.38541e-06
OXLD1	FBXL6	0.241303	2.34805e-06	2.37907e-05
GEMIN4	FBXL6	0.130066	0.0118142	0.0324615
DDAH1	FBXL6	-0.185062	0.000320573	0.00156386
TMEM81	FBXL6	0.13619	0.00835754	0.0243923
IRS1	FBXL6	-0.219917	1.77541e-05	0.000133839
F10-AS1	FBXL6	-0.164878	0.00137505	0.00537444
LINC01578	FBXL6	0.19613	0.000134856	0.000749249
APEX1	FBXL6	0.127655	0.0134892	0.0362064
CMBL	FBXL6	-0.238345	3.1423e-06	3.06075e-05
SLC16A1	FBXL6	-0.183254	0.000367601	0.00175906
AL035461.2	FBXL6	0.141015	0.00630206	0.0192967
IPO4	FBXL6	0.435103	1.04578e-18	1.86338e-16
UQCR11	FBXL6	0.188335	0.000249421	0.00126068
UGP2	FBXL6	-0.288876	1.27297e-08	2.70545e-07
S1PR1	FBXL6	-0.186689	0.000283118	0.00140602
DNASE1L2	FBXL6	0.137937	0.00755278	0.0224182
MVD	FBXL6	0.257459	4.47163e-07	5.73252e-06
COQ8B	FBXL6	0.133523	0.00973341	0.0276441
ZNF34	FBXL6	0.512538	1.93102e-26	6.0827e-24
SDHAF1	FBXL6	0.188513	0.000245993	0.00124693
CENPBD1	FBXL6	-0.162714	0.00159253	0.00607927
ATP6V1B2	FBXL6	-0.153108	0.00299189	0.0103322
RAB11FIP2	FBXL6	-0.189003	0.000236827	0.00120671
KCNJ11	FBXL6	0.193145	0.000171147	0.000915137
RCC1L	FBXL6	0.14572	0.00474673	0.0152351
HADHB	FBXL6	-0.271181	9.98632e-08	1.60875e-06
CDKN2D	FBXL6	0.132561	0.0102772	0.0289508
PTPN3	FBXL6	-0.212799	3.33669e-05	0.000227343
SAYSD1	FBXL6	0.175558	0.000648943	0.00285156
ARHGAP10	FBXL6	-0.12593	0.0148126	0.0391394
SPTBN2	FBXL6	-0.138998	0.0070988	0.021275
OLFML1	FBXL6	-0.204643	6.70172e-05	0.000413351
TMEM219	FBXL6	0.291034	9.80464e-09	2.14317e-07
AC008105.2	FBXL6	0.140429	0.00652477	0.0198573
TOB2P1	FBXL6	-0.229567	7.29835e-06	6.25573e-05
AC069307.1	FBXL6	0.318959	2.73013e-10	9.52394e-09
EDA2R	FBXL6	-0.129842	0.0119616	0.0328
KRT8P33	FBXL6	0.124229	0.0162278	0.0421837
CXCL17	FBXL6	0.22159	1.52605e-05	0.000118068
SPDYE12P	FBXL6	-0.124924	0.0156358	0.0408956
C17orf67	FBXL6	0.141636	0.00607336	0.0186938
CHMP4B	FBXL6	0.15	0.00364192	0.0122043
KDM5B	FBXL6	0.135013	0.00894207	0.0257953
CRBN	FBXL6	-0.171136	0.000890296	0.00372417
ANKRD39	FBXL6	0.187243	0.00027133	0.0013555
LARS2	FBXL6	-0.203661	7.27582e-05	0.000442418
RPL28	FBXL6	0.389773	5.10843e-15	5.42848e-13
[truncated: 5,034 more rows]

## Sheet: GSEA official gene set
DANG_MYC_TARGETS_UP	DANG_MYC_TARGETS_DN
AIMP2	ACP5
AKAP1	ALDH9A1
APEX1	APP
BAX	ARPC4
BCAT1	CDKN1B
CAD	CDKN2B
CBX3	CEBPA
CCKBR	CSDE1
CCNB1	DLEU2
CCND2	DNTT
CCT5	ERBB2
CDC25A	GTF2H2
CDC25C	HMOX1
CDK4	ID3
CEBPZ	ILK
CKS2	ITGB1
CSTB	LAMC1
CTSC	LAMP1
DBI	MSN
DDX10	MYC
DDX18	NDRG1
DDX5	PDGFB
DKC1	PTPA
DPY30	PTPN1
E2F1	RARA
E2F3	SERPINE1
EIF2S1	SFXN3
EIF3C	TGFB1
EIF4A1	TMEM126A
EIF4B	VHL
EIF4E	ZFP36L1
EMP1
ENO1
EXOSC8
FASN
FOSL1
FXN
GAPDH
GNL3
H2AZ1
HMGA1
HNRNPA1
HNRNPA2B1
HSP90AA2P
HSPA4
HSPA8
HSPA9
HSPD1
HSPE1
ID2
IMPA2
IRF9
LDHA
LTA4H
MAT2A
METTL1
MGST1
MIR155HG
MRTO4
MSH2
MTHFD1
MYCT1
NAP1L1
NBN
NCL
NME1
NME2
NPM1
NRAS
NUP155
ODC1
PA2G4
PAX3
PCNA
PHB
PINK1
POLD2
PPAT
PPIA
PPID
PRDX3
PREP
PRPS2
PSMB1
PSMG1
PTMA
PYCR1
RCC1
RFC2
RIOX2
RPL10
RPL13
RPL19
RPL22
RPL26
RPL27
RPL27A
RPL3
RPL32
RPL5
RPL9
RPS13
RPS16
RPS17
RPS19
RPS20
RPS5
RPS6KA2
SHMT1
SLC25A3
SLC39A6
SMN1
SNRPB
SNRPD3
SRM
SRSF1
SRSF2
SRSF7
SURF6
TERT
TFRC
TK1
TOP1
TP53
TXN
TYMS
UBE2C
UCHL1
UXT
YBX3

## Sheet: FBXL6 and MYCtargets
DANG_MYC_TARGETS_UP	FBXL6	cor	p.value	fdr		DANG_MYC_TARGETS_DN	FBXL6	cor	p.value	fdr
AKAP1	FBXL6	-0.188014	0.000255673	0.00128786		ACP5	FBXL6	0.155172	0.00262037	0.00922622
APEX1	FBXL6	0.127655	0.0134892	0.0362064		ALDH9A1	FBXL6	-0.272795	8.32e-08	1.37e-06
BAX	FBXL6	0.237471	3.42e-06	3.29e-05		ARPC4	FBXL6	0.355538	1.38e-12	8.79e-11
CCNB1	FBXL6	0.163328	0.00152778	0.00586381		CDKN1B	FBXL6	-0.259083	3.76e-07	4.93e-06
CCT5	FBXL6	0.177776	0.000552192	0.00249633		CEBPA	FBXL6	0.159747	0.00194208	0.00718054
CDC25A	FBXL6	0.152653	0.00307992	0.010603		CSDE1	FBXL6	-0.236595	3.73e-06	3.54e-05
CEBPZ	FBXL6	-0.190144	0.000216711	0.00111941		ILK	FBXL6	-0.195815	0.000138312	0.000766034
CKS2	FBXL6	0.189443	0.000228871	0.00117397		ITGB1	FBXL6	-0.165787	0.00129211	0.00508994
CSTB	FBXL6	0.325386	1.13e-10	4.49e-09		MYC	FBXL6	0.273781	0.0022066	1.27e-07
DDX18	FBXL6	-0.130689	0.0114129	0.0315454		NDRG1	FBXL6	0.260188	3.34e-07	4.47e-06
DDX5	FBXL6	-0.150381	0.00355582	0.0119658		PTPA	FBXL6	0.253505	6.78e-07	8.3e-06
DPY30	FBXL6	0.120574	0.0196744	0.049417		TMEM126A	FBXL6	0.128938	0.0125734	0.0341906
EIF3C	FBXL6	-0.128323	0.0130056	0.0351438		ZFP36L1	FBXL6	-0.182711	0.000382932	0.00182024
EMP1	FBXL6	-0.151095	0.00339948	0.0115299
EXOSC8	FBXL6	0.259581	3.57e-07	4.72e-06
GAPDH	FBXL6	0.12427	0.0161926	0.0421108
GNL3	FBXL6	0.26189	2.78e-07	3.84e-06
HMGA1	FBXL6	0.265814	1.81e-07	2.67e-06
HSPA4	FBXL6	0.254844	5.89e-07	7.33e-06
HSPD1	FBXL6	0.147165	0.0043437	0.0140929
HSPE1	FBXL6	0.296667	4.91e-09	1.18e-07
ID2	FBXL6	-0.132899	0.0100832	0.0284633
IMPA2	FBXL6	0.190443	0.000211704	0.00109708
IRF9	FBXL6	0.141056	0.00628663	0.0192595
METTL1	FBXL6	0.307905	1.18e-09	3.52e-08
MRTO4	FBXL6	0.273695	7.52e-08	1.25e-06
MTHFD1	FBXL6	-0.281511	3.05e-08	5.8e-07
NBN	FBXL6	0.176626	0.000600564	0.00268066
NCL	FBXL6	0.136095	0.0084037	0.0245067
NME1	FBXL6	0.312642	6.35e-10	2.02e-08
NME2	FBXL6	0.178098	0.000539317	0.00244502
NPM1	FBXL6	0.210839	3.96e-05	0.000263092
PA2G4	FBXL6	0.273808	7.42e-08	1.24e-06
PHB	FBXL6	0.145474	0.00481844	0.0154232
PINK1	FBXL6	-0.319613	2.5e-10	8.83e-09
PPIA	FBXL6	0.282899	2.59e-08	5.03e-07
PPID	FBXL6	-0.162878	0.00157501	0.00602412
PSMB1	FBXL6	0.14318	0.0055371	0.0173059
PSMG1	FBXL6	0.171499	0.000867747	0.00364627
PYCR1	FBXL6	0.160169	0.00188845	0.00700424
RCC1	FBXL6	0.126368	0.0144659	0.0384017
RFC2	FBXL6	0.128023	0.013221	0.0356385
RPL10	FBXL6	0.19694	0.00012633	0.000708348
RPL13	FBXL6	0.37052	1.29e-13	1.06e-11
RPL19	FBXL6	0.304728	1.78e-09	4.97e-08
RPL22	FBXL6	0.162517	0.00161378	0.00614576
RPL26	FBXL6	0.216106	2.5e-05	0.00017795
RPL27	FBXL6	0.253404	6.85e-07	8.37e-06
RPL27A	FBXL6	0.331648	4.72e-11	2.03e-09
RPL3	FBXL6	0.301575	2.65e-09	6.96e-08
RPL32	FBXL6	0.353809	1.81e-12	1.13e-10
RPL5	FBXL6	0.24924	1.05e-06	1.2e-05
RPL9	FBXL6	0.252039	7.9e-07	9.44e-06
RPS13	FBXL6	0.219704	1.81e-05	0.000135797
RPS16	FBXL6	0.22946	7.37e-06	6.3e-05
RPS17	FBXL6	0.300824	2.92e-09	7.49e-08
RPS19	FBXL6	0.302733	2.29e-09	6.18e-08
RPS20	FBXL6	0.474943	1.93e-22	4.87e-20
RPS5	FBXL6	0.274132	7.15e-08	1.2e-06
SHMT1	FBXL6	-0.144259	0.00518798	0.0164465
SMN1	FBXL6	0.266695	1.65e-07	2.45e-06
SNRPB	FBXL6	0.28295	2.58e-08	5.02e-07
SNRPD3	FBXL6	0.236369	3.81e-06	3.61e-05
SRM	FBXL6	0.281165	3.18e-08	5.99e-07
SRSF1	FBXL6	0.136558	0.0081819	0.0239573
SRSF7	FBXL6	0.130675	0.0114213	0.031554
SURF6	FBXL6	0.270993	1.02e-07	1.63e-06
TOP1	FBXL6	-0.143869	0.00531159	0.0167541
TP53	FBXL6	0.195982	0.000136471	0.000757029
TXN	FBXL6	0.167557	0.00114368	0.00460395
UBE2C	FBXL6	0.204131	7e-05	0.000428769
UXT	FBXL6	0.143423	0.00545663	0.0171045
YBX3	FBXL6	0.126447	0.0144047	0.0382635
